# Supplementary material for: The conservation of human functional variants and their effects across livestock species
Source: Commun Biol. 2022 Sep 21;5:1003. doi: 10.1038/s42003-022-03961-1 (PMC9492664; doi:10.1038/s42003-022-03961-1)
Supplement: Supplementary file 5 — Supplementary Data 2 [file 42003_2022_3961_MOESM5_ESM.xlsx]

## Sheet: Sheet1
Allele change	Number of variants with orthologues	Number of variants without orthologues
A→C	7154	26578
A→G	121559	103948
A→T	4259	24144
C→A	10540	32107
C→G	8090	31165
C→T	197758	131386
G→A	197854	130792
G→C	8139	30832
G→T	10620	32307
T→A	4310	24426
T→C	120266	103801
T→G	7326	26389
