# Supplementary material for: The conservation of human functional variants and their effects across livestock species
Source: Commun Biol. 2022 Sep 21;5:1003. doi: 10.1038/s42003-022-03961-1 (PMC9492664; doi:10.1038/s42003-022-03961-1)
Supplement: Supplementary file 10 — Supplementary Data 7 [file 42003_2022_3961_MOESM10_ESM.xlsx]

## Sheet: Human_Cultured_Fibroblasts
chr	pos	pval_nominal
chr20	915427	0.343957
chr20	915512	0.997623
chr20	915624	0.903952
chr20	915625	0.903952
chr20	915656	0.533448
chr20	916110	0.065168
chr20	916452	0.978971
chr20	916971	0.75368
chr20	917350	0.950536
chr20	917527	0.597599
chr20	917575	0.27292
chr20	917595	0.857442
chr20	917628	0.915212
chr20	917906	0.802851
chr20	918231	0.235352
chr20	918393	0.244903
chr20	918659	0.877362
chr20	918736	0.42909
chr20	919224	0.57928
chr20	919371	0.644098
chr20	919630	0.193276
chr20	919773	0.0841209
chr20	919990	0.941372
chr20	919994	0.941372
chr20	920028	0.774423
chr20	920113	0.375243
chr20	920188	0.813486
chr20	920291	0.759585
chr20	920292	0.995318
chr20	920391	0.551407
chr20	920482	0.664769
chr20	920626	0.385108
chr20	921033	0.347047
chr20	921198	0.173285
chr20	921239	0.043906
chr20	921288	0.0817537
chr20	921359	0.0796183
chr20	921375	0.177627
chr20	921630	0.639549
chr20	921667	0.421848
chr20	921675	0.716181
chr20	921677	0.529605
chr20	922254	0.658717
chr20	922377	0.992671
chr20	922624	0.277148
chr20	922651	0.0517427
chr20	923191	0.146354
chr20	923489	0.487293
chr20	923616	0.598112
chr20	923653	0.60462
chr20	923710	0.0582612
chr20	923982	0.129884
chr20	923992	0.0582612
chr20	924025	0.0321107
chr20	924252	0.312335
chr20	924499	0.63549
chr20	924500	0.037386
chr20	924581	0.0167292
chr20	924805	0.0468142
chr20	924984	0.524359
chr20	925077	0.0582612
chr20	925142	0.0582612
chr20	925344	0.420454
chr20	925349	0.0582612
chr20	925385	0.037386
chr20	925461	0.27592
chr20	925555	0.129884
chr20	925565	0.0582612
chr20	925573	0.0582612
chr20	925590	0.0582612
chr20	925592	0.384875
chr20	925778	0.240836
chr20	926044	0.037386
chr20	926104	0.128567
chr20	926185	0.0582612
chr20	926198	0.0582612
chr20	926206	0.0582612
chr20	926295	0.129884
chr20	926402	0.178344
chr20	926783	0.24815
chr20	927007	0.15362
chr20	927012	0.15362
chr20	927021	0.158172
chr20	927548	0.102376
chr20	927625	0.102376
chr20	928283	0.163222
chr20	928373	0.623922
chr20	928387	0.291478
chr20	928527	0.291478
chr20	928547	0.291478
chr20	928574	0.291478
chr20	928694	0.407662
chr20	928695	0.478664
chr20	928807	0.873823
chr20	928886	0.0789259
chr20	928913	0.0789259
chr20	929128	0.719086
chr20	929177	0.461334
chr20	929220	0.919352
chr20	929302	0.534325
chr20	929491	0.959929
chr20	929583	0.700592
chr20	929584	0.700592
chr20	929587	0.700592
chr20	929591	0.681783
chr20	929623	0.931268
chr20	929701	0.98457
chr20	930100	0.426005
chr20	930120	0.998389
chr20	930249	0.709769
chr20	930788	0.355068
chr20	931616	0.970495
chr20	931983	0.970495
chr20	932022	0.854651
chr20	932056	0.229138
chr20	932357	0.930313
chr20	932392	0.363387
chr20	932610	0.900192
chr20	932698	0.970495
chr20	932824	0.923489
chr20	933093	0.580846
chr20	933519	0.556859
chr20	933764	0.820525
chr20	933777	0.820525
chr20	934006	0.678037
chr20	934270	0.0792396
chr20	934616	0.923554
chr20	934981	0.229138
chr20	935021	0.229138
chr20	935220	0.870507
chr20	935375	0.229138
chr20	935418	0.229138
chr20	935647	0.868284
chr20	935750	0.213035
chr20	936125	0.86809
chr20	936160	0.838914
chr20	936733	0.53395
chr20	936914	0.0551534
chr20	937096	0.60462
chr20	937152	0.878311
chr20	937174	0.820021
chr20	937837	0.980519
chr20	937941	0.850986
chr20	938188	0.744422
chr20	938380	0.933481
chr20	938451	0.962813
chr20	938618	0.603604
chr20	939146	0.603604
chr20	939260	0.983389
chr20	939602	0.593741
chr20	939670	0.603604
chr20	940109	0.87956
chr20	940119	0.148251
chr20	940207	0.863405
chr20	940310	0.953113
chr20	940513	0.513282
chr20	940644	0.603604
chr20	940664	0.674478
chr20	940898	0.603604
chr20	941328	0.790537
chr20	941530	0.795252
chr20	941637	0.165932
chr20	941972	0.795252
chr20	942027	0.986974
chr20	942358	0.876917
chr20	942367	0.113417
chr20	942424	0.649941
chr20	942558	0.795252
chr20	942563	0.291497
chr20	942635	0.513282
chr20	942659	0.907554
chr20	942718	0.44672
chr20	942753	0.67338
chr20	942837	0.44672
chr20	942945	0.229784
chr20	942969	0.0585272
chr20	943015	0.677645
chr20	943016	0.677645
chr20	943516	0.90521
chr20	943950	0.649941
chr20	943984	0.929242
chr20	944093	0.793033
chr20	944094	0.929728
chr20	944250	0.690537
chr20	944281	0.524684
chr20	944622	0.932092
chr20	945199	0.824797
chr20	945317	0.792606
chr20	945682	0.486567
chr20	945711	0.52548
chr20	945754	0.405356
chr20	945942	0.720499
chr20	946088	0.773433
chr20	946089	0.601202
chr20	946302	0.757808
chr20	946505	0.808398
chr20	946814	0.51863
chr20	946899	0.51985
chr20	946977	0.757567
chr20	947202	0.704069
chr20	947218	0.458736
chr20	947585	0.864663
chr20	947624	0.799654
chr20	947782	0.891261
chr20	947795	0.728887
chr20	947867	0.176815
chr20	947914	0.766052
chr20	947994	0.757567
chr20	948357	0.902083
chr20	948492	0.851617
chr20	948493	0.851617
chr20	948861	0.890848
chr20	949011	0.448998
chr20	949016	0.768964
chr20	949730	0.848705
chr20	949837	0.378499
chr20	949917	0.485061
chr20	950362	0.175612
chr20	950527	0.268506
chr20	950698	0.268506
chr20	950840	0.631554
chr20	951281	0.390144
chr20	951376	0.59923
chr20	951384	0.416344
chr20	951397	0.817797
chr20	951428	0.817797
chr20	951612	0.428329
chr20	951687	0.363604
chr20	951756	0.39417
chr20	951868	0.965927
chr20	951870	0.910473
chr20	951975	0.589957
chr20	952317	0.422559
chr20	952372	0.49498
chr20	952391	0.931059
chr20	952475	0.0919342
chr20	952542	0.784336
chr20	952558	0.942996
chr20	952594	0.155328
chr20	952909	0.310216
chr20	952923	0.448377
chr20	953115	0.959483
chr20	953327	0.165284
chr20	953360	0.192497
chr20	953419	0.867876
chr20	953456	0.162689
chr20	953490	0.2705
chr20	953510	0.897672
chr20	953670	0.619583
chr20	953734	0.825418
chr20	953787	0.279798
chr20	953857	0.215074
chr20	953954	0.201608
chr20	953974	0.380049
chr20	954305	0.935032
chr20	954418	0.602215
chr20	954422	0.482659
chr20	954425	0.25674
chr20	954549	0.353857
chr20	954561	0.597064
chr20	954566	0.207138
chr20	954610	0.810435
chr20	954656	0.725024
chr20	954778	0.862234
chr20	954788	0.900539
chr20	954790	0.862234
chr20	954794	0.811307
chr20	955001	0.80139
chr20	955040	0.799925
chr20	955050	0.992315
chr20	955436	0.62753
chr20	955820	0.352463
chr20	955850	0.862655
chr20	956011	0.649214
chr20	956057	0.82297
chr20	956234	0.741447
chr20	956302	0.710176
chr20	956450	0.512781
chr20	956563	0.862655
chr20	956624	0.290786
chr20	956630	0.640048
chr20	957036	0.0988469
chr20	957046	0.928017
chr20	957210	0.110699
chr20	957520	0.986603
chr20	957635	0.880607
chr20	958162	0.502247
chr20	958217	0.995256
chr20	958300	0.985382
chr20	958418	0.432851
chr20	958487	0.332072
chr20	958518	0.554219
chr20	958523	0.429874
chr20	958618	0.444016
chr20	958646	0.695656
chr20	958651	0.701281
chr20	958880	0.991721
chr20	958930	0.730483
chr20	958953	0.711452
chr20	958957	0.782988
chr20	959060	0.695656
chr20	959315	0.844426
chr20	959468	0.10722
chr20	959563	0.556407
chr20	959569	0.980488
chr20	959871	0.910792
chr20	960669	0.236909
chr20	960776	0.940956
chr20	960793	0.992445
chr20	960856	0.996604
chr20	961022	0.742302
chr20	961455	0.738359
chr20	961589	0.704897
chr20	961590	0.704897
chr20	961620	0.542877
chr20	961717	0.349446
chr20	961789	0.985155
chr20	961809	0.877014
chr20	962027	0.798777
chr20	962140	0.798449
chr20	962415	0.328255
chr20	962739	0.90268
chr20	962750	0.308985
chr20	962751	0.638711
chr20	962818	0.633222
chr20	962883	0.782988
chr20	962936	0.613944
chr20	963001	0.025918
chr20	963080	0.546355
chr20	963169	0.976592
chr20	963264	0.464723
chr20	963472	0.758826
chr20	964006	0.91691
chr20	964059	0.948129
chr20	964354	0.362948
chr20	964368	0.91691
chr20	964461	0.873596
chr20	964471	0.354998
chr20	964587	0.91691
chr20	964619	0.758826
chr20	965272	0.855897
chr20	965562	0.919719
chr20	965654	0.352444
chr20	965666	0.950008
chr20	965671	0.71397
chr20	965694	0.310515
chr20	965723	0.522421
chr20	965819	0.739307
chr20	965855	0.899096
chr20	965877	0.231443
chr20	966084	0.580979
chr20	966123	0.42116
chr20	966156	0.928491
chr20	966160	0.609899
chr20	966284	0.511661
chr20	966411	0.745748
chr20	966449	0.533057
chr20	966507	0.533057
chr20	966839	0.516911
chr20	966840	0.533057
chr20	966858	0.343051
chr20	967266	0.516911
chr20	967637	0.742869
chr20	968695	0.954321
chr20	969239	0.726146
chr20	969437	0.597265
chr20	970091	0.790616
chr20	970773	0.597504
chr20	971176	0.906247
chr20	971192	0.104829
chr20	971309	0.346955
chr20	971393	0.515327
chr20	971508	0.520309
chr20	971575	0.43612
chr20	972263	0.505008
chr20	972407	0.639617
chr20	972472	0.0636598
chr20	972507	0.426807
chr20	972633	0.861481
chr20	972820	0.906247
chr20	972877	0.784227
chr20	972959	0.784227
chr20	973165	0.311902
chr20	973365	0.50153
chr20	973560	0.707493
chr20	973633	0.628042
chr20	973721	0.559471
chr20	974110	0.668904
chr20	974233	0.789269
chr20	974769	0.5983
chr20	975135	0.390079
chr20	975146	0.450533
chr20	975250	0.30713
chr20	975377	0.80825
chr20	975623	0.948129
chr20	975693	0.320504
chr20	975923	0.906247
chr20	976042	0.72181
chr20	976467	0.782988
chr20	976694	0.114966
chr20	976808	0.560248
chr20	977237	0.605932
chr20	977437	0.999567
chr20	977764	0.0634925
chr20	977887	0.0713921
chr20	978143	0.961732
chr20	978561	0.321911
chr20	978696	0.918186
chr20	979173	0.374178
chr20	979248	0.459133
chr20	980145	0.664932
chr20	980577	0.93345
chr20	980652	0.290934
chr20	980859	0.147222
chr20	980884	0.576905
chr20	981108	0.476168
chr20	981138	0.476168
chr20	981207	0.613746
chr20	981282	0.0844128
chr20	981773	0.173994
chr20	981827	0.254016
chr20	983517	0.506833
chr20	983640	0.636589
chr20	983853	0.626194
chr20	984003	0.626194
chr20	984009	0.656448
chr20	984084	0.932258
chr20	984153	0.656448
chr20	984329	0.656448
chr20	984425	0.185533
chr20	984447	0.239667
chr20	984727	0.626194
chr20	984736	0.656448
chr20	984802	0.656448
chr20	985422	0.932258
chr20	985459	0.656448
chr20	985522	0.902295
chr20	985572	0.656448
chr20	985861	0.64525
chr20	986105	0.697192
chr20	986106	0.737331
chr20	986204	0.441055
chr20	986986	0.648104
chr20	986991	0.848943
chr20	987205	0.848943
chr20	987314	0.82168
chr20	987344	0.798899
chr20	987402	0.285066
chr20	987490	0.321093
chr20	987496	0.321093
chr20	987819	0.982833
chr20	987854	0.811877
chr20	988034	0.811877
chr20	988035	0.12799
chr20	988249	0.608693
chr20	988521	0.907121
chr20	988697	0.734368
chr20	989417	0.506833
chr20	989743	0.111371
chr20	989920	0.733037
chr20	990062	0.922789
chr20	990420	0.892515
chr20	990421	0.52299
chr20	990976	0.597991
chr20	991120	0.738838
chr20	991150	0.848713
chr20	991319	0.946938
chr20	991486	0.710813
chr20	992032	0.091216
chr20	992036	0.802654
chr20	992091	0.732417
chr20	992532	0.399581
chr20	992690	0.443076
chr20	992691	0.443076
chr20	992797	0.64437
chr20	993026	0.4377
chr20	993059	0.4377
chr20	993147	0.254016
chr20	993443	0.64437
chr20	993483	0.833304
chr20	993795	0.304241
chr20	993846	0.64437
chr20	993854	0.64437
chr20	993856	0.64437
chr20	993886	0.0506662
chr20	994379	0.901641
chr20	994442	0.618633
chr20	994584	0.64437
chr20	994605	0.562691
chr20	994673	0.736896
chr20	994676	0.736896
chr20	995234	0.649938
chr20	995313	0.831105
chr20	995460	0.524089
chr20	995485	0.736896
chr20	995547	0.400812
chr20	995626	0.813025
chr20	995976	0.689581
chr20	996217	0.437155
chr20	996227	0.745253
chr20	996521	0.631069
chr20	996762	0.736896
chr20	996834	0.736896
chr20	996841	0.736896
chr20	996845	0.5783
chr20	997066	0.831105
chr20	997106	0.428872
chr20	997858	0.764775
chr20	998077	0.874393
chr20	998146	0.7853
chr20	998211	0.67486
chr20	998267	0.745253
chr20	998392	0.968223
chr20	998528	0.7661
chr20	998555	0.736896
chr20	999055	0.387148
chr20	999077	0.594066
chr20	999235	0.541731
chr20	999335	0.221028
chr20	999866	0.635298
chr20	1000026	0.968223
chr20	1000272	0.945426
chr20	1000474	0.720317
chr20	1000475	0.804802
chr20	1000490	0.721364
chr20	1000673	0.720317
chr20	1000775	0.711459
chr20	1000856	0.890106
chr20	1000925	0.607086
chr20	1000949	0.720317
chr20	1000994	0.550654
chr20	1001031	0.890106
chr20	1002077	0.720317
chr20	1002153	0.611135
chr20	1002249	0.932685
chr20	1002260	0.668673
chr20	1002279	0.483187
chr20	1002295	0.86567
chr20	1002428	0.885098
chr20	1002468	0.394918
chr20	1002935	0.796348
chr20	1002992	0.75231
chr20	1002994	0.369194
chr20	1003002	0.75231
chr20	1003027	0.716157
chr20	1003266	0.486765
chr20	1003314	0.498771
chr20	1003600	0.498771
chr20	1003864	0.578949
chr20	1003960	0.358956
chr20	1003996	0.466272
chr20	1004097	0.894797
chr20	1004123	0.337461
chr20	1004382	0.912544
chr20	1004568	0.00936346
chr20	1004713	0.0936973
chr20	1004729	0.762592
chr20	1004794	0.0905132
chr20	1004848	0.554676
chr20	1004887	0.288438
chr20	1005002	0.174245
chr20	1005069	0.933756
chr20	1005366	0.401957
chr20	1005439	0.602809
chr20	1005471	0.726075
chr20	1005578	0.494593
chr20	1006211	0.69275
chr20	1006363	0.222928
chr20	1006490	0.113118
chr20	1006822	0.69275
chr20	1007065	0.291713
chr20	1007071	0.384288
chr20	1007365	0.0581644
chr20	1007615	0.450289
chr20	1007750	0.42294
chr20	1007814	0.770221
chr20	1008088	0.222928
chr20	1008094	0.222928
chr20	1008221	0.879952
chr20	1008235	0.222928
chr20	1008649	0.360121
chr20	1009136	0.360121
chr20	1010033	0.190045
chr20	1010244	0.795307
chr20	1010641	0.275945
chr20	1010936	0.394443
chr20	1011213	0.717621
chr20	1011613	0.812441
chr20	1012070	0.111597
chr20	1012518	0.255073
chr20	1012666	0.111042
chr20	1014355	0.630861
chr20	1014382	0.0124073
chr20	1014638	0.30902
chr20	1014668	0.310869
chr20	1014797	0.99566
chr20	1014908	0.162071
chr20	1015002	0.135734
chr20	1015189	0.190569
chr20	1015425	0.0587797
chr20	1015426	0.0587797
chr20	1015650	0.152866
chr20	1015698	0.128393
chr20	1016433	0.116281
chr20	1016835	0.5308
chr20	1017061	0.315032
chr20	1017078	0.315032
chr20	1017524	0.639656
chr20	1017669	0.658807
chr20	1017740	0.271231
chr20	1017923	0.237143
chr20	1017946	0.271231
chr20	1018170	0.271231
chr20	1018314	0.271231
chr20	1018353	0.271231
chr20	1018405	0.271231
chr20	1018462	0.271231
chr20	1018463	0.271231
chr20	1018500	0.271231
chr20	1018588	0.105426
chr20	1018655	0.119526
chr20	1018929	0.235258
chr20	1019109	0.699978
chr20	1019141	0.235258
chr20	1019429	0.237672
chr20	1019509	0.237672
chr20	1019536	0.237672
chr20	1019660	0.175948
chr20	1019744	0.322156
chr20	1020195	0.0825869
chr20	1020208	0.401934
chr20	1020492	0.688876
chr20	1021117	0.32542
chr20	1021162	0.389885
chr20	1021344	0.299828
chr20	1021345	0.652874
chr20	1021399	0.674917
chr20	1021612	0.242354
chr20	1022013	0.511559
chr20	1022036	0.511559
chr20	1022359	0.770096
chr20	1022613	0.60582
chr20	1022711	0.78317
chr20	1023185	0.546869
chr20	1023512	0.707277
chr20	1023987	0.32542
chr20	1024149	0.86858
chr20	1025230	0.264795
chr20	1025508	0.401618
chr20	1025568	0.478885
chr20	1025652	0.505324
chr20	1026084	0.628804
chr20	1026101	0.533101
chr20	1026470	0.896207
chr20	1026697	0.877351
chr20	1026958	0.861325
chr20	1026987	0.48545
chr20	1027822	0.131705
chr20	1027839	0.223791
chr20	1027852	0.975009
chr20	1028589	0.7187
chr20	1028596	0.495618
chr20	1028718	0.7187
chr20	1028777	0.406268
chr20	1029036	0.7187
chr20	1029145	0.7187
chr20	1029253	0.937955
chr20	1029446	0.399973
chr20	1029657	0.406268
chr20	1029683	0.510677
chr20	1029690	0.0335621
chr20	1030375	0.784558
chr20	1030421	0.681451
chr20	1030625	0.343185
chr20	1030952	0.86858
chr20	1031106	0.377281
chr20	1031383	0.997757
chr20	1031712	0.751262
chr20	1032116	0.827176
chr20	1032155	0.115195
chr20	1032373	0.468553
chr20	1032554	0.1262
chr20	1032812	0.154732
chr20	1032989	0.48951
chr20	1033029	0.407981
chr20	1033712	0.918477
chr20	1034331	0.343185
chr20	1034755	0.0692105
chr20	1034771	0.498569
chr20	1035748	0.169073
chr20	1035749	0.751262
chr20	1036335	0.470468
chr20	1036347	0.99019
chr20	1036550	0.631358
chr20	1036562	0.256499
chr20	1036589	0.546136
chr20	1036643	0.252509
chr20	1036645	0.179393
chr20	1036794	0.317344
chr20	1036874	0.887206
chr20	1037018	0.492048
chr20	1037414	0.303633
chr20	1037623	0.280188
chr20	1037674	0.521869
chr20	1037707	0.280188
chr20	1037842	0.906009
chr20	1037995	0.731309
chr20	1038074	0.887206
chr20	1038254	0.964139
chr20	1038330	0.964139
chr20	1038489	0.793649
chr20	1038489	0.765768
chr20	1038678	0.535494
chr20	1039473	0.0162631
chr20	1039675	0.148782
chr20	1039790	0.535262
chr20	1040348	0.631206
chr20	1040377	0.992031
chr20	1040539	0.0952375
chr20	1040598	0.197811
chr20	1041840	0.935236
chr20	1041996	0.966361
chr20	1042069	0.288002
chr20	1042099	0.985853
chr20	1042136	0.971208
chr20	1043044	0.575244
chr20	1043174	0.488666
chr20	1043454	0.924914
chr20	1043482	0.753562
chr20	1043576	0.283571
chr20	1043689	0.399255
chr20	1043808	0.959215
chr20	1043962	0.0938231
chr20	1044009	0.948707
chr20	1044088	0.215102
chr20	1044106	0.441729
chr20	1044282	0.638906
chr20	1044568	0.637826
chr20	1044615	0.893705
chr20	1045035	0.557019
chr20	1046518	0.491076
chr20	1047703	0.324912
chr20	1048066	0.0484036
chr20	1048181	0.312011
chr20	1048906	0.00191957
chr20	1048930	0.312011
chr20	1049043	0.530247
chr20	1049592	0.491485
chr20	1049773	0.351774
chr20	1049971	0.165198
chr20	1050334	0.00192736
chr20	1050400	0.165198
chr20	1050694	0.395122
chr20	1050806	0.725798
chr20	1050879	0.519969
chr20	1051194	0.106558
chr20	1051463	0.0399747
chr20	1052022	0.874838
chr20	1052073	0.272555
chr20	1052752	0.833113
chr20	1052771	0.390644
chr20	1053222	0.829857
chr20	1054184	0.900503
chr20	1054892	0.0471908
chr20	1055961	0.416489
chr20	1057042	0.489339
chr20	1057132	0.979763
chr20	1057693	0.979763
chr20	1057735	0.229801
chr20	1058269	0.074893
chr20	1058640	0.390459
chr20	1058648	0.39706
chr20	1058693	0.589309
chr20	1058773	0.310905
chr20	1059185	0.346712
chr20	1059356	0.440323
chr20	1059362	0.346712
chr20	1059889	0.303971
chr20	1059941	0.346712
chr20	1060218	0.122207
chr20	1060293	0.346712
chr20	1060601	0.346712
chr20	1060697	0.668895
chr20	1060701	0.122207
chr20	1060772	0.346712
chr20	1060906	0.379788
chr20	1061113	0.198667
chr20	1061161	0.476534
chr20	1061180	0.346712
chr20	1061202	0.398865
chr20	1061319	0.440323
chr20	1061557	0.834176
chr20	1061618	0.0317548
chr20	1061630	0.130781
chr20	1061778	0.499733
chr20	1061975	0.104152
chr20	1062002	0.125583
chr20	1062004	0.071099
chr20	1062432	0.12294
chr20	1062586	0.504904
chr20	1062600	0.059339
chr20	1063355	0.00112983
chr20	1064245	0.0498457
chr20	1064618	0.0432131
chr20	1064646	0.374072
chr20	1064980	0.0655539
chr20	1064997	0.879656
chr20	1065160	0.00468792
chr20	1065402	0.0844306
chr20	1065619	0.501116
chr20	1065865	0.0603837
chr20	1065893	0.478026
chr20	1065941	0.097893
chr20	1066019	0.00468792
chr20	1066077	0.0812249
chr20	1066322	0.488067
chr20	1067450	0.0806588
chr20	1068185	0.0758292
chr20	1068218	0.440391
chr20	1068290	0.0758292
chr20	1068315	0.936688
chr20	1068863	0.143951
chr20	1068920	0.408908
chr20	1069487	0.200367
chr20	1069683	0.180961
chr20	1069765	0.0806588
chr20	1069913	0.1312
chr20	1070253	0.0546904
chr20	1070376	0.00468792
chr20	1070411	0.235709
chr20	1070428	0.440391
chr20	1070489	0.0758292
chr20	1071043	0.116176
chr20	1071068	0.987935
chr20	1071215	0.131171
chr20	1071572	0.131171
chr20	1071619	0.00468792
chr20	1071830	0.064933
chr20	1071956	0.131171
chr20	1072859	0.0758292
chr20	1073063	0.0758292
chr20	1073167	0.440391
chr20	1073378	0.131171
chr20	1074006	0.273744
chr20	1074158	0.0758292
chr20	1074591	0.585459
chr20	1075077	0.0758292
chr20	1075342	0.0416346
chr20	1075464	0.612638
chr20	1075806	0.86931
chr20	1076349	0.064933
chr20	1076759	0.131171
chr20	1077119	0.440391
chr20	1077181	0.131171
chr20	1077583	0.128823
chr20	1078236	0.0758292
chr20	1078492	0.131171
chr20	1078730	0.0758292
chr20	1079348	0.0453293
chr20	1079559	0.0758292
chr20	1080560	0.803111
chr20	1080826	0.0553068
chr20	1081017	0.0553068
chr20	1081134	0.0553068
chr20	1082039	0.0998609
chr20	1082136	0.631208
chr20	1082270	0.00468792
chr20	1082675	0.0806588
chr20	1082888	0.00468792
chr20	1082999	0.180961
chr20	1083948	0.1312
chr20	1083977	0.064933
chr20	1084337	0.064933
chr20	1085216	0.130612
chr20	1085344	0.898481
chr20	1085899	0.00468792
chr20	1085937	0.00468792
chr20	1086044	0.0806588
chr20	1086163	0.89707
chr20	1086261	0.059093
chr20	1086319	0.907471
chr20	1086606	0.0791511
chr20	1086928	0.907471
chr20	1087057	0.532889
chr20	1087610	0.463605
chr20	1087819	0.0889544
chr20	1088460	0.701305
chr20	1088515	0.108739
chr20	1088789	0.0488333
chr20	1089401	0.423284
chr20	1090186	0.140936
chr20	1091673	0.224054
chr20	1092170	0.254366
chr20	1092239	0.224054
chr20	1093276	0.0258055
chr20	1093462	0.355252
chr20	1093598	0.180961
chr20	1093654	0.125509
chr20	1095048	0.158679
chr20	1095140	0.455039
chr20	1095221	0.158679
chr20	1095247	0.111094
chr20	1096454	0.518093
chr20	1097402	0.758206
chr20	1098019	0.751529
chr20	1098662	0.751529
chr20	1099035	0.215549
chr20	1099302	0.661482
chr20	1099706	0.158679
chr20	1099721	0.158679
chr20	1099817	0.215549
chr20	1100170	0.215549
chr20	1100171	0.215549
chr20	1100177	0.215549
chr20	1100178	0.215549
chr20	1100183	0.215549
chr20	1100185	0.215549
chr20	1101005	0.0642164
chr20	1101017	0.0471908
chr20	1101229	0.158679
chr20	1101811	0.138323
chr20	1102345	0.472805
chr20	1102446	0.180961
chr20	1102989	0.180961
chr20	1103371	0.548961
chr20	1103380	0.158679
chr20	1103613	0.803111
chr20	1103782	0.194287
chr20	1104016	0.180961
chr20	1104061	0.568346
chr20	1104074	0.568346
chr20	1104101	0.138323
chr20	1104326	0.573202
chr20	1104597	0.18575
chr20	1104748	0.158679
chr20	1105490	0.355252
chr20	1105495	0.759033
chr20	1106110	0.195762
chr20	1106481	0.715066
chr20	1106955	0.207185
chr20	1107894	0.0964277
chr20	1108480	0.0308909
chr20	1108697	0.0189538
chr20	1109318	0.0195121
chr20	1109578	0.867983
chr20	1109738	0.026002
chr20	1110003	0.527495
chr20	1110036	0.0142969
chr20	1110042	0.355252
chr20	1110136	0.106092
chr20	1110142	0.165358
chr20	1111367	0.11245
chr20	1111798	0.0993978
chr20	1111813	0.0141983
chr20	1111918	0.0141983
chr20	1112163	0.223054
chr20	1112622	0.0141983
chr20	1112667	0.0141983
chr20	1112732	0.137434
chr20	1112756	0.384692
chr20	1112823	0.535534
chr20	1112919	0.0141983
chr20	1112941	0.00458337
chr20	1113196	0.0733975
chr20	1113532	0.0321726
chr20	1113580	0.137434
chr20	1113673	0.0141983
chr20	1114055	0.182942
chr20	1114214	0.197847
chr20	1114249	0.0141983
chr20	1115473	0.0141983
chr20	1115735	0.239895
chr20	1115893	0.182942
chr20	1115987	0.855064
chr20	1116281	0.00180117
chr20	1116289	0.694927
chr20	1116966	0.399482
chr20	1117104	0.179711
chr20	1117843	0.722977
chr20	1118182	0.110294
chr20	1118311	0.265528
chr20	1118556	0.912816
chr20	1118651	0.598865
chr20	1118686	0.83252
chr20	1118696	0.92297
chr20	1118880	0.871956
chr20	1119023	0.934611
chr20	1119260	0.110294
chr20	1119306	0.492406
chr20	1119442	0.0888725
chr20	1119760	0.808593
chr20	1119978	0.0888725
chr20	1120026	0.198163
chr20	1120071	0.0827984
chr20	1120473	0.137087
chr20	1121889	0.808593
chr20	1123370	0.71058
chr20	1123654	0.166347
chr20	1123850	0.228064
chr20	1124084	0.492406
chr20	1124501	0.808593
chr20	1124563	0.110294
chr20	1124738	0.71058
chr20	1126265	0.492406
chr20	1126301	0.110294
chr20	1127479	0.15458
chr20	1127619	0.659396
chr20	1128691	0.71058
chr20	1128863	0.122442
chr20	1129017	0.251619
chr20	1129029	0.0888725
chr20	1129229	0.110294
chr20	1130014	0.870604
chr20	1130129	0.0786565
chr20	1130572	0.0888725
chr20	1130753	0.99168
chr20	1130971	0.198163
chr20	1131100	0.217286
chr20	1131231	0.649976
chr20	1131525	0.154041
chr20	1132462	0.799769
chr20	1132716	0.0134
chr20	1133216	0.19549
chr20	1133248	0.202461
chr20	1133995	0.808593
chr20	1134651	0.734792
chr20	1134886	0.110294
chr20	1135038	0.207233
chr20	1135276	0.966652
chr20	1135418	0.388998
chr20	1135786	0.0609115
chr20	1136156	0.19549
chr20	1136345	0.612638
chr20	1136473	0.0134
chr20	1136995	0.339288
chr20	1137360	0.797891
chr20	1137374	0.202003
chr20	1137449	0.220264
chr20	1137635	0.110294
chr20	1137756	0.808593
chr20	1137876	0.264518
chr20	1138316	0.202003
chr20	1138620	0.808593
chr20	1139049	0.213633
chr20	1139579	0.19549
chr20	1139854	0.71058
chr20	1140011	0.492406
chr20	1140113	0.0790954
chr20	1141294	0.478713
chr20	1141296	0.264091
chr20	1141606	0.0236214
chr20	1141922	0.225667
chr20	1142143	0.048057
chr20	1142308	0.0824402
chr20	1142427	0.23895
chr20	1143557	0.321746
chr20	1143603	0.351824
chr20	1143917	0.0502552
chr20	1144204	0.218911
chr20	1144333	0.203474
chr20	1144340	0.240363
chr20	1144393	0.110294
chr20	1144524	0.0222489
chr20	1145006	0.492406
chr20	1145281	0.435457
chr20	1145359	0.853409
chr20	1145397	0.167058
chr20	1146081	0.39251
chr20	1146102	0.190059
chr20	1146638	0.803111
chr20	1147126	0.251619
chr20	1147370	0.252523
chr20	1147979	0.194621
chr20	1148431	0.850118
chr20	1149160	0.167337
chr20	1149219	0.299789
chr20	1149237	0.286332
chr20	1149390	0.321679
chr20	1149566	0.241608
chr20	1150139	0.781831
chr20	1150279	0.226041
chr20	1150386	0.501916
chr20	1150410	0.913136
chr20	1150476	0.346017
chr20	1151114	0.0221242
chr20	1151145	0.0221242
chr20	1151865	0.302768
chr20	1152789	0.620431
chr20	1153336	0.945618
chr20	1153413	0.194298
chr20	1154256	0.0496959
chr20	1154510	0.138005
chr20	1154769	0.0297712
chr20	1155282	0.0297712
chr20	1155512	0.0262209
chr20	1155573	0.12484
chr20	1156012	0.0438193
chr20	1156441	0.662364
chr20	1156559	0.900723
chr20	1156560	0.0359635
chr20	1156758	0.00559068
chr20	1157339	0.150569
chr20	1157588	0.0360724
chr20	1157589	0.0360724
chr20	1157620	0.680909
chr20	1158899	0.900723
chr20	1159072	0.167876
chr20	1159280	0.150569
chr20	1159813	0.150569
chr20	1160083	0.206086
chr20	1160500	0.339398
chr20	1161541	0.227751
chr20	1161699	0.0227849
chr20	1161699	0.356422
chr20	1161840	0.978631
chr20	1162022	0.458897
chr20	1163820	0.984744
chr20	1163834	0.150569
chr20	1164667	0.860017
chr20	1164792	0.680909
chr20	1165404	0.325779
chr20	1165492	0.0429051
chr20	1166413	0.647173
chr20	1166766	0.00698389
chr20	1167105	0.566142
chr20	1167131	0.150569
chr20	1167932	0.244555
chr20	1167996	0.145067
chr20	1168139	0.0305794
chr20	1168253	0.130796
chr20	1168652	0.732227
chr20	1169336	0.0370257
chr20	1170385	0.800929
chr20	1170394	0.800929
chr20	1170641	0.30883
chr20	1171587	0.444886
chr20	1171593	0.0275517
chr20	1171679	0.418022
chr20	1172581	0.0217562
chr20	1173270	0.0156839
chr20	1174510	0.171512
chr20	1175210	0.12013
chr20	1175218	0.965053
chr20	1176302	0.0883669
chr20	1178069	0.257231
chr20	1178160	0.483881
chr20	1178751	0.817297
chr20	1178828	0.199715
chr20	1179435	0.730667
chr20	1180419	0.748
chr20	1180469	0.230291
chr20	1181726	0.700268
chr20	1181839	0.0524002
chr20	1181885	0.222695
chr20	1181971	0.0974878
chr20	1182153	0.777891
chr20	1182527	0.424785
chr20	1182535	0.036788
chr20	1182780	0.884139
chr20	1182961	0.106321
chr20	1183200	0.698232
chr20	1183563	0.246053
chr20	1184286	0.12399
chr20	1184614	0.0354219
chr20	1184949	0.00162819
chr20	1185240	0.53227
chr20	1185249	0.235235
chr20	1185393	0.0739933
chr20	1186249	0.584508
chr20	1186268	0.904218
chr20	1186275	0.584508
chr20	1186589	0.244407
chr20	1186595	0.936077
chr20	1186676	0.634492
chr20	1186921	0.120449
chr20	1186977	0.144614
chr20	1187152	0.106979
chr20	1187164	0.0920423
chr20	1187676	0.550856
chr20	1187759	0.17929
chr20	1188130	0.244241
chr20	1188139	0.633157
chr20	1188983	0.459297
chr20	1189347	0.84607
chr20	1190465	0.946979
chr20	1190613	0.235879
chr20	1191020	0.139191
chr20	1191144	0.207051
chr20	1191513	0.987717
chr20	1191853	0.997874
chr20	1191942	0.0868562
chr20	1191950	0.992162
chr20	1191952	0.0353393
chr20	1192142	0.45273
chr20	1192150	0.283133
chr20	1193256	0.283133
chr20	1193378	0.00898471
chr20	1193431	0.775048
chr20	1193513	0.587879
chr20	1194014	0.577995
chr20	1194130	0.553726
chr20	1194248	0.859899
chr20	1194530	0.192393
chr20	1194588	0.692711
chr20	1194883	0.0958222
chr20	1195250	0.21323
chr20	1196085	0.57232
chr20	1196118	0.740075
chr20	1196281	0.57232
chr20	1196303	0.965504
chr20	1196385	0.640182
chr20	1196555	0.640182
chr20	1196701	0.199415
chr20	1196737	0.756954
chr20	1197135	0.57232
chr20	1197173	0.626019
chr20	1197222	0.626019
chr20	1197250	0.827507
chr20	1197291	0.970974
chr20	1197325	0.970974
chr20	1197765	0.63991
chr20	1198054	0.57232
chr20	1198359	0.553482
chr20	1198438	0.550611
chr20	1198453	0.57232
chr20	1198489	0.864779
chr20	1198593	0.864779
chr20	1198773	0.851727
chr20	1199015	0.864779
chr20	1199163	0.57232
chr20	1199358	0.410264
chr20	1199361	0.410264
chr20	1199578	0.0438587
chr20	1199731	0.319524
chr20	1200285	0.864779
chr20	1200513	0.57232
chr20	1200750	0.57232
chr20	1201002	0.57232
chr20	1201299	0.0715146
chr20	1201300	0.57232
chr20	1201494	0.729034
chr20	1201529	0.101234
chr20	1201801	0.319524
chr20	1201921	0.0715146
chr20	1202494	0.864779
chr20	1202568	0.57232
chr20	1202569	0.57232
chr20	1202666	0.57232
chr20	1202770	0.895774
chr20	1202916	0.57232
chr20	1203347	0.909056
chr20	1203806	0.57232
chr20	1204289	0.319524
chr20	1204374	0.985032
chr20	1204650	0.864779
chr20	1204694	0.126584
chr20	1204937	0.452172
chr20	1205169	0.477599
chr20	1205250	0.729034
chr20	1205291	0.267426
chr20	1205556	0.57232
chr20	1205677	0.185602
chr20	1205863	0.452172
chr20	1206218	0.541798
chr20	1207108	0.696926
chr20	1207234	0.696926
chr20	1207742	0.205009
chr20	1208289	0.162346
chr20	1208690	0.534173
chr20	1209284	0.707556
chr20	1210108	0.32791
chr20	1210212	0.85171
chr20	1211295	0.715391
chr20	1211419	0.722177
chr20	1211500	0.85171
chr20	1211504	0.785643
chr20	1211564	0.940491
chr20	1212062	0.96733
chr20	1212083	0.85171
chr20	1212122	0.833585
chr20	1212820	0.201708
chr20	1213041	0.232494
chr20	1213062	0.954487
chr20	1213082	0.170594
chr20	1213329	0.600709
chr20	1213699	0.239413
chr20	1213772	0.174886
chr20	1214004	0.160216
chr20	1214034	0.302957
chr20	1214041	0.21436
chr20	1214081	0.239413
chr20	1214370	0.160216
chr20	1214408	0.973225
chr20	1214470	0.239413
chr20	1214601	0.0296936
chr20	1214857	0.124839
chr20	1214888	0.973225
chr20	1214975	0.705918
chr20	1215044	0.124839
chr20	1215061	0.124839
chr20	1215140	0.101085
chr20	1215164	0.124839
chr20	1215210	0.239413
chr20	1216255	0.0296936
chr20	1216299	0.10118
chr20	1216309	0.0209343
chr20	1216360	0.634297
chr20	1216843	0.0199809
chr20	1216946	0.973225
chr20	1217053	0.336173
chr20	1217390	0.239413
chr20	1217558	0.973225
chr20	1217851	0.0390554
chr20	1217868	0.115319
chr20	1217909	0.239413
chr20	1217955	0.0326068
chr20	1218157	0.0326068
chr20	1218391	0.973225
chr20	1218444	0.973225
chr20	1218561	0.0326068
chr20	1218572	0.986539
chr20	1218716	0.932767
chr20	1218777	0.149288
chr20	1218843	0.0326068
chr20	1218922	0.0326068
chr20	1219213	0.542217
chr20	1219481	0.239413
chr20	1219744	0.542217
chr20	1219937	0.0351343
chr20	1219949	0.0384783
chr20	1220265	0.0326068
chr20	1221127	0.0326068
chr20	1221562	0.973225
chr20	1221699	0.979552
chr20	1221722	0.0199809
chr20	1222197	0.185743
chr20	1222701	0.239413
chr20	1222734	0.634297
chr20	1223225	0.973225
chr20	1223558	0.736005
chr20	1224449	0.149584
chr20	1224853	0.410264
chr20	1225242	0.0266572
chr20	1225550	0.0466806
chr20	1225594	0.197003
chr20	1225628	0.152835
chr20	1225639	0.55727
chr20	1225787	0.156704
chr20	1226073	0.0628834
chr20	1226216	0.974909
chr20	1226421	0.0724723
chr20	1226494	0.281061
chr20	1226623	0.156346
chr20	1226778	0.172436
chr20	1226985	0.32733
chr20	1227394	0.415814
chr20	1227449	0.677067
chr20	1227821	0.468722
chr20	1227966	0.378386
chr20	1228080	0.921072
chr20	1228202	0.378386
chr20	1229348	0.607275
chr20	1229440	0.787266
chr20	1229583	0.83884
chr20	1229651	0.77272
chr20	1229793	0.83884
chr20	1230003	0.533701
chr20	1230183	0.607275
chr20	1230373	0.540465
chr20	1230420	0.83884
chr20	1230506	0.511965
chr20	1230526	0.511965
chr20	1231386	0.787266
chr20	1231542	0.493075
chr20	1231642	0.711352
chr20	1231974	0.575108
chr20	1232886	0.83884
chr20	1233197	0.402349
chr20	1234170	0.801278
chr20	1234738	0.402349
chr20	1235102	0.540465
chr20	1235270	0.696901
chr20	1235319	0.181632
chr20	1235914	0.540465
chr20	1236060	0.787266
chr20	1236328	0.971443
chr20	1236458	0.787266
chr20	1236586	0.540465
chr20	1236792	0.687308
chr20	1236900	0.402349
chr20	1236929	0.787266
chr20	1237097	0.185342
chr20	1237148	0.787266
chr20	1237197	0.787266
chr20	1237279	0.402349
chr20	1237553	0.787266
chr20	1237822	0.787266
chr20	1237865	0.787266
chr20	1237965	0.511965
chr20	1238858	0.831902
chr20	1238969	0.291298
chr20	1239892	0.787266
chr20	1240394	0.610752
chr20	1240527	0.460589
chr20	1241181	0.83884
chr20	1241212	0.591627
chr20	1241575	0.83884
chr20	1242349	0.628568
chr20	1242590	0.511965
chr20	1242851	0.402349
chr20	1244130	0.511965
chr20	1244414	0.583381
chr20	1244793	0.583381
chr20	1245150	0.787266
chr20	1245324	0.83884
chr20	1245374	0.325647
chr20	1245375	0.540465
chr20	1245607	0.607275
chr20	1246397	0.325647
chr20	1246599	0.540465
chr20	1246601	0.83884
chr20	1246634	0.787266
chr20	1247449	0.540465
chr20	1247539	0.858399
chr20	1247725	0.647622
chr20	1247766	0.711352
chr20	1247894	0.971163
chr20	1249430	0.607275
chr20	1249541	0.607275
chr20	1249619	0.955559
chr20	1250029	0.428014
chr20	1250044	0.717948
chr20	1250044	0.945683
chr20	1250598	0.607275
chr20	1250774	0.540465
chr20	1251039	0.652145
chr20	1251151	0.035253
chr20	1251388	0.545166
chr20	1251577	0.607275
chr20	1251664	0.607275
chr20	1252421	0.607275
chr20	1252516	0.83884
chr20	1252661	0.607275
chr20	1252663	0.607275
chr20	1252787	0.607275
chr20	1253249	0.607275
chr20	1253437	0.511965
chr20	1253689	0.607275
chr20	1253691	0.610943
chr20	1253746	0.607275
chr20	1253842	0.83884
chr20	1255560	0.621434
chr20	1255976	0.511965
chr20	1256243	0.460589
chr20	1256614	0.621543
chr20	1256619	0.44244
chr20	1257235	0.607275
chr20	1257605	0.607275
chr20	1257844	0.607275
chr20	1257889	0.647622
chr20	1257975	0.607275
chr20	1259033	0.57658
chr20	1259278	0.994925
chr20	1259404	0.334019
chr20	1260177	0.0602226
chr20	1260213	0.497225
chr20	1260218	0.411671
chr20	1260283	0.973565
chr20	1260354	0.509208
chr20	1260363	0.543221
chr20	1260559	0.83884
chr20	1260643	0.540465
chr20	1260815	0.858399
chr20	1261119	0.989459
chr20	1261271	0.607275
chr20	1261508	0.621434
chr20	1261571	0.857518
chr20	1261587	0.610943
chr20	1261990	0.607275
chr20	1262509	0.778402
chr20	1262818	0.321926
chr20	1262931	0.607275
chr20	1264313	0.749911
chr20	1264514	0.066225
chr20	1264545	0.607275
chr20	1264866	0.511965
chr20	1265711	0.83884
chr20	1265768	0.511965
chr20	1266270	0.488262
chr20	1266602	0.30728
chr20	1266822	0.384897
chr20	1267010	0.384897
chr20	1267185	0.607275
chr20	1267642	0.807227
chr20	1267856	0.779191
chr20	1268437	0.607275
chr20	1268524	0.607275
chr20	1268701	0.540465
chr20	1268712	0.384897
chr20	1269470	0.989459
chr20	1269485	0.398693
chr20	1269500	0.831615
chr20	1269819	0.113454
chr20	1269855	0.45078
chr20	1270468	0.607275
chr20	1270787	0.607275
chr20	1271255	0.604765
chr20	1271373	0.607275
chr20	1271814	0.744867
chr20	1271848	0.682567
chr20	1271951	0.325647
chr20	1272201	0.771265
chr20	1272608	0.607275
chr20	1272897	0.745566
chr20	1273070	0.540465
chr20	1273159	0.482584
chr20	1273640	0.607275
chr20	1273996	0.607275
chr20	1274294	0.745566
chr20	1274427	0.866814
chr20	1274634	0.607275
chr20	1274834	0.540465
chr20	1275132	0.240396
chr20	1275226	0.621434
chr20	1275954	0.425391
chr20	1276142	0.607275
chr20	1276233	0.399026
chr20	1276250	0.621434
chr20	1276266	0.621615
chr20	1276477	0.448695
chr20	1276529	0.607275
chr20	1278723	0.0917738
chr20	1279836	0.934279
chr20	1279924	0.607275
chr20	1280317	0.240396
chr20	1280508	0.434142
chr20	1280798	0.950207
chr20	1281225	0.456981
chr20	1281244	0.852067
chr20	1281286	0.316118
chr20	1281636	0.550672
chr20	1281775	0.526398
chr20	1282258	0.800524
chr20	1282715	0.198174
chr20	1282716	0.198174
chr20	1282946	0.472081
chr20	1283057	0.42547
chr20	1283247	0.0147782
chr20	1283304	0.153789
chr20	1283382	0.165731
chr20	1283663	0.0502945
chr20	1284018	0.300067
chr20	1284271	0.88625
chr20	1284374	0.326246
chr20	1284433	0.215677
chr20	1284508	0.598522
chr20	1284829	0.0821499
chr20	1285039	0.283497
chr20	1285529	0.697358
chr20	1285759	0.910668
chr20	1286486	0.916909
chr20	1286835	0.240927
chr20	1287163	0.808231
chr20	1287606	0.226734
chr20	1288416	0.10999
chr20	1288476	0.36459
chr20	1288944	0.354986
chr20	1289450	0.302722
chr20	1289570	0.0821499
chr20	1289798	0.354986
chr20	1290082	0.684556
chr20	1290190	0.0821499
chr20	1290261	0.869667
chr20	1290306	0.483121
chr20	1290629	0.328134
chr20	1290730	0.302722
chr20	1290901	0.302722
chr20	1291036	0.613031
chr20	1291186	0.24179
chr20	1291242	0.35568
chr20	1291278	0.0867027
chr20	1291575	0.319289
chr20	1291651	0.36459
chr20	1291761	0.853029
chr20	1292042	0.652169
chr20	1292171	0.315903
chr20	1292626	0.100487
chr20	1292972	0.223383
chr20	1293067	0.29887
chr20	1293587	0.559568
chr20	1294241	0.194701
chr20	1294662	0.464747
chr20	1295355	0.397143
chr20	1296232	0.57607
chr20	1296455	0.0830295
chr20	1296513	0.445166
chr20	1297046	0.78537
chr20	1298126	0.719502
chr20	1298136	0.997881
chr20	1298692	0.374374
chr20	1298790	0.925335
chr20	1299114	0.572015
chr20	1299676	0.086045
chr20	1299700	0.978104
chr20	1300036	0.88625
chr20	1300281	0.396173
chr20	1300351	0.411794
chr20	1300360	0.407949
chr20	1300410	0.0687791
chr20	1301041	0.365209
chr20	1301147	0.240236
chr20	1301262	0.63202
chr20	1301629	0.444433
chr20	1301641	0.87767
chr20	1302724	0.570923
chr20	1302845	0.698305
chr20	1302879	0.447627
chr20	1303038	0.378813
chr20	1303418	0.897236
chr20	1303607	0.0404613
chr20	1303629	0.243129
chr20	1303701	0.107671
chr20	1304510	0.97555
chr20	1304905	0.217125
chr20	1305289	0.880968
chr20	1305413	0.0426434
chr20	1306018	0.887646
chr20	1306407	0.970296
chr20	1306461	0.518836
chr20	1306607	0.525513
chr20	1307318	0.243045
chr20	1307579	0.859615
chr20	1308322	0.325122
chr20	1308405	0.0958043
chr20	1308693	0.275661
chr20	1308941	0.0207045
chr20	1309372	0.405486
chr20	1309404	0.245082
chr20	1310055	0.621463
chr20	1310324	0.847844
chr20	1310374	0.950194
chr20	1310432	0.563933
chr20	1310505	0.522128
chr20	1310749	0.187557
chr20	1311095	0.386475
chr20	1311133	0.682731
chr20	1311134	0.0190395
chr20	1311182	0.357594
chr20	1311284	0.00955501
chr20	1311349	0.289565
chr20	1311358	0.289565
chr20	1311389	0.620763
chr20	1311464	0.694343
chr20	1311482	0.694343
chr20	1311536	0.393186
chr20	1311567	0.286402
chr20	1311572	0.257403
chr20	1311592	0.701345
chr20	1311725	0.263224
chr20	1311805	0.292787
chr20	1311962	0.348665
chr20	1312045	0.2762
chr20	1312201	0.958277
chr20	1312345	0.722656
chr20	1312364	0.934953
chr20	1312402	0.474238
chr20	1312463	0.726995
chr20	1312497	0.215578
chr20	1312603	0.856808
chr20	1312892	0.84278
chr20	1312994	0.653419
chr20	1313787	0.968582
chr20	1313797	0.89403
chr20	1313897	0.968673
chr20	1314209	0.440061
chr20	1314270	0.0529955
chr20	1314894	0.012013
chr20	1314995	0.468969
chr20	1315076	0.0207041
chr20	1315078	0.0254977
chr20	1315245	0.0841805
chr20	1315400	0.0146888
chr20	1315419	0.012013
chr20	1315495	0.0207041
chr20	1315629	0.087545
chr20	1316026	0.621353
chr20	1316167	0.0154473
chr20	1316189	0.0841805
chr20	1316536	0.107404
chr20	1316637	0.0718042
chr20	1316643	0.0857638
chr20	1316872	0.245734
chr20	1317105	0.0520772
chr20	1317583	0.380441
chr20	1317613	0.0846551
chr20	1317685	0.153553
chr20	1317753	0.26392
chr20	1318029	0.910428
chr20	1318054	0.0856273
chr20	1318310	0.152333
chr20	1318809	0.233288
chr20	1318841	0.910637
chr20	1319324	0.745894
chr20	1319561	0.298944
chr20	1319751	0.361013
chr20	1319789	0.398523
chr20	1319812	0.381289
chr20	1320195	0.115299
chr20	1320954	0.428412
chr20	1321143	0.730408
chr20	1321215	0.209956
chr20	1321724	0.76211
chr20	1322083	0.14807
chr20	1323004	0.147978
chr20	1323189	0.885352
chr20	1323309	0.751938
chr20	1323476	0.651414
chr20	1324628	0.389889
chr20	1325077	0.940672
chr20	1325129	0.346055
chr20	1325459	0.917533
chr20	1325626	0.584222
chr20	1325648	0.938436
chr20	1325803	0.0793693
chr20	1325887	0.832671
chr20	1327133	0.601621
chr20	1327244	0.125491
chr20	1329070	0.945935
chr20	1329071	0.945935
chr20	1329782	0.98468
chr20	1330044	0.338098
chr20	1330623	0.338098
chr20	1330624	0.338098
chr20	1330827	0.536286
chr20	1331219	0.564659
chr20	1331337	0.338098
chr20	1331495	0.109079
chr20	1331585	0.109079
chr20	1331650	0.339717
chr20	1331915	0.109079
chr20	1332266	0.109079
chr20	1332492	0.338098
chr20	1333118	0.109079
chr20	1333292	0.338098
chr20	1333411	0.338098
chr20	1333621	0.102161
chr20	1334216	0.675778
chr20	1334508	0.500992
chr20	1334634	0.566085
chr20	1334738	0.305151
chr20	1334796	0.467241
chr20	1335348	0.331007
chr20	1335399	0.320148
chr20	1335997	0.0855645
chr20	1336833	0.54527
chr20	1337000	0.524904
chr20	1337137	0.768372
chr20	1337172	0.729587
chr20	1337552	0.33615
chr20	1337570	0.179431
chr20	1337617	0.173493
chr20	1337699	0.19597
chr20	1337910	0.417032
chr20	1337972	0.200236
chr20	1338649	0.56058
chr20	1338705	0.723047
chr20	1339099	0.485742
chr20	1339352	0.26637
chr20	1339610	0.275956
chr20	1341600	0.256124
chr20	1341776	0.16807
chr20	1341828	0.149475
chr20	1341868	0.987959
chr20	1341950	0.0684693
chr20	1341982	0.936066
chr20	1342548	0.352295
chr20	1343129	0.335611
chr20	1343290	0.107292
chr20	1343291	0.107292
chr20	1344109	0.682249
chr20	1345043	0.402689
chr20	1345076	0.176112
chr20	1345252	0.73224
chr20	1345357	0.413409
chr20	1345769	0.79209
chr20	1346107	0.748694
chr20	1346587	0.898526
chr20	1347194	0.397701
chr20	1347275	0.0984527
chr20	1347574	0.270501
chr20	1347586	0.298895
chr20	1347612	0.485985
chr20	1347726	0.215438
chr20	1347818	0.793748
chr20	1348122	0.0895507
chr20	1348187	0.90014
chr20	1348535	0.814117
chr20	1348832	0.917679
chr20	1348906	0.0707579
chr20	1349018	0.609459
chr20	1349177	0.814117
chr20	1349821	0.90014
chr20	1350020	0.115745
chr20	1350265	0.337336
chr20	1350344	0.962482
chr20	1351055	0.90014
chr20	1351131	0.814117
chr20	1351297	0.661973
chr20	1351422	0.814117
chr20	1352040	0.387592
chr20	1352416	0.161908
chr20	1352513	0.389199
chr20	1353234	0.90014
chr20	1353958	0.445151
chr20	1354051	0.87677
chr20	1354101	0.386098
chr20	1354107	0.972628
chr20	1354278	0.90014
chr20	1354379	0.62514
chr20	1354504	0.952313
chr20	1354543	0.114913
chr20	1355019	0.824096
chr20	1355047	0.801031
chr20	1355144	0.758489
chr20	1355147	0.117755
chr20	1355164	0.321358
chr20	1355221	0.117484
chr20	1355462	0.770572
chr20	1355469	0.321358
chr20	1355492	0.145345
chr20	1355975	0.886202
chr20	1356010	0.801031
chr20	1356199	0.801031
chr20	1356329	0.472276
chr20	1356610	0.973739
chr20	1356923	0.767105
chr20	1357097	0.738134
chr20	1357323	0.108732
chr20	1357441	0.184636
chr20	1357442	0.272162
chr20	1357482	0.801031
chr20	1357522	0.801031
chr20	1357589	0.801031
chr20	1357793	0.23005
chr20	1357813	0.886202
chr20	1358063	0.296522
chr20	1358259	0.801031
chr20	1358432	0.757155
chr20	1359011	0.692816
chr20	1359071	0.190186
chr20	1359076	0.128971
chr20	1359080	0.449185
chr20	1359114	0.675011
chr20	1359305	0.377785
chr20	1359314	0.0957079
chr20	1359320	0.249949
chr20	1359337	0.329908
chr20	1359338	0.119846
chr20	1359349	0.512383
chr20	1359352	0.27179
chr20	1359359	0.918325
chr20	1359364	0.370319
chr20	1359365	0.375135
chr20	1359366	0.482299
chr20	1359371	0.356971
chr20	1359379	0.251772
chr20	1359380	0.249187
chr20	1359380	0.239746
chr20	1359388	0.395336
chr20	1359415	0.523421
chr20	1359600	0.186446
chr20	1359746	0.605124
chr20	1359883	0.735455
chr20	1360301	0.49872
chr20	1360321	0.960309
chr20	1360451	0.483789
chr20	1360553	0.760677
chr20	1361370	0.997735
chr20	1361382	0.867161
chr20	1361543	0.467119
chr20	1361837	0.958993
chr20	1361889	0.63209
chr20	1361902	0.778431
chr20	1363014	0.640866
chr20	1363163	0.861775
chr20	1363242	0.569056
chr20	1363503	0.915117
chr20	1364131	0.352919
chr20	1364266	0.783778
chr20	1364330	0.776252
chr20	1364659	0.170018
chr20	1364724	0.121758
chr20	1364795	0.964842
chr20	1365518	0.222474
chr20	1365592	0.201348
chr20	1365696	0.174349
chr20	1365737	0.201348
chr20	1365952	0.606061
chr20	1366210	0.201348
chr20	1366351	0.18601
chr20	1366521	0.189828
chr20	1366610	0.115299
chr20	1367110	0.152151
chr20	1367324	0.108118
chr20	1367354	0.189828
chr20	1367466	0.891525
chr20	1367782	0.138765
chr20	1367898	0.172654
chr20	1368044	0.189828
chr20	1368056	0.153412
chr20	1368251	0.748186
chr20	1368408	0.947722
chr20	1368682	0.455353
chr20	1368717	0.0913225
chr20	1368795	0.208615
chr20	1369864	0.391996
chr20	1369919	0.384033
chr20	1370028	0.505451
chr20	1370065	0.0972338
chr20	1371202	0.879476
chr20	1372667	0.0314955
chr20	1372997	0.339628
chr20	1373766	0.0247611
chr20	1373839	0.0247611
chr20	1373848	0.901173
chr20	1374116	0.0289621
chr20	1374400	0.901173
chr20	1374843	0.567925
chr20	1375033	0.0247611
chr20	1375057	0.0352224
chr20	1375130	0.0289621
chr20	1376262	0.434127
chr20	1376802	0.45143
chr20	1377208	0.0541716
chr20	1377289	0.870405
chr20	1377628	0.0314955
chr20	1377873	0.0333716
chr20	1378050	0.025029
chr20	1378107	0.0314955
chr20	1378594	0.842865
chr20	1378708	0.451507
chr20	1379608	0.028732
chr20	1379834	0.028732
chr20	1380376	0.559681
chr20	1380555	0.028732
chr20	1381762	0.433374
chr20	1382390	0.0289621
chr20	1382651	0.451507
chr20	1382883	0.350788
chr20	1383080	0.0506034
chr20	1383510	0.390557
chr20	1383877	0.0480472
chr20	1383954	0.0506034
chr20	1385242	0.0363898
chr20	1385252	0.0363898
chr20	1385320	0.0251957
chr20	1386122	0.0314955
chr20	1386731	0.131235
chr20	1386891	0.859478
chr20	1387483	0.919353
chr20	1387485	0.114507
chr20	1387745	0.751354
chr20	1388001	0.487274
chr20	1388048	0.431208
chr20	1388295	0.91821
chr20	1388554	0.729609
chr20	1388786	0.0311784
chr20	1388834	0.0289621
chr20	1389181	0.430674
chr20	1389244	0.757364
chr20	1389310	0.464452
chr20	1390691	0.0289621
chr20	1391053	0.916558
chr20	1391148	0.0280774
chr20	1392669	0.115299
chr20	1393201	0.115299
chr20	1393720	0.0478665
chr20	1394933	0.735589
chr20	1395655	0.0563825
chr20	1395800	0.100748
chr20	1395967	0.100748
chr20	1396381	0.0116556
chr20	1396926	0.404522
chr20	1397293	0.435637
chr20	1398442	0.147426
chr20	1398809	0.785904
chr20	1399222	0.383279
chr20	1400199	0.0399216
chr20	1400382	0.0399216
chr20	1400491	0.048224
chr20	1400552	0.0399216
chr20	1400741	0.536465
chr20	1400806	0.557053
chr20	1400920	0.354683
chr20	1401050	0.023521
chr20	1401096	0.465093
chr20	1401214	0.370174
chr20	1401234	0.340868
chr20	1401295	0.986811
[truncated: 5,202 more rows]

## Sheet: Human_Muscle
chr	pos	pval_nominal
chr20	915427	0.726102
chr20	915512	0.438683
chr20	915624	0.159312
chr20	915625	0.159312
chr20	915656	0.127649
chr20	916110	0.217079
chr20	916452	0.978297
chr20	916971	0.147513
chr20	917350	0.142612
chr20	917527	0.338588
chr20	917575	0.367253
chr20	917595	0.351057
chr20	917628	0.240657
chr20	917906	0.406026
chr20	918231	0.514189
chr20	918393	0.627541
chr20	918659	0.818539
chr20	918736	0.860602
chr20	919224	0.0598278
chr20	919371	0.910592
chr20	919630	0.348866
chr20	919773	0.297799
chr20	919990	0.671658
chr20	919994	0.671658
chr20	920028	0.667846
chr20	920113	0.504971
chr20	920188	0.904157
chr20	920291	0.154694
chr20	920292	0.654767
chr20	920391	0.399018
chr20	920482	0.0815088
chr20	920626	0.161733
chr20	921033	0.523282
chr20	921198	0.471912
chr20	921239	0.210426
chr20	921288	0.594818
chr20	921359	0.013478
chr20	921375	0.36007
chr20	921630	0.86766
chr20	921667	0.148455
chr20	921675	0.353449
chr20	921677	0.0997833
chr20	922254	0.0433841
chr20	922377	0.294335
chr20	922624	0.201109
chr20	922651	0.488461
chr20	923191	0.275343
chr20	923489	0.221148
chr20	923616	0.206562
chr20	923653	0.217791
chr20	923710	0.278798
chr20	923982	0.831703
chr20	923992	0.278798
chr20	924025	0.523566
chr20	924252	0.265138
chr20	924499	0.335983
chr20	924500	0.26641
chr20	924581	0.822093
chr20	924805	0.25742
chr20	924984	0.274245
chr20	925077	0.309221
chr20	925142	0.309221
chr20	925344	0.302576
chr20	925349	0.309221
chr20	925385	0.26641
chr20	925461	0.14357
chr20	925555	0.831703
chr20	925565	0.309221
chr20	925573	0.309221
chr20	925590	0.309221
chr20	925592	0.229987
chr20	925778	0.957402
chr20	926044	0.295776
chr20	926104	0.109547
chr20	926185	0.278798
chr20	926198	0.278798
chr20	926206	0.278798
chr20	926295	0.831703
chr20	926402	0.344396
chr20	926783	0.29732
chr20	927007	0.468166
chr20	927012	0.468166
chr20	927021	0.847154
chr20	927548	0.831143
chr20	927625	0.831143
chr20	928283	0.664722
chr20	928373	0.878396
chr20	928387	0.468166
chr20	928527	0.468166
chr20	928547	0.468166
chr20	928574	0.35936
chr20	928694	0.966754
chr20	928695	0.909817
chr20	928807	0.0822593
chr20	928886	0.024347
chr20	928913	0.024347
chr20	929128	0.848948
chr20	929177	0.175973
chr20	929220	0.554783
chr20	929302	0.58422
chr20	929491	0.341765
chr20	929583	0.655525
chr20	929584	0.655525
chr20	929587	0.655525
chr20	929591	0.0723734
chr20	929623	0.387049
chr20	929701	0.336486
chr20	930100	0.230964
chr20	930120	0.406524
chr20	930249	0.212123
chr20	930788	0.627733
chr20	931616	0.427852
chr20	931983	0.427852
chr20	932022	0.368394
chr20	932056	0.949933
chr20	932357	0.37072
chr20	932392	0.89195
chr20	932610	0.281507
chr20	932698	0.427852
chr20	932824	0.378344
chr20	933093	0.449756
chr20	933519	0.0351461
chr20	933764	0.0530768
chr20	933777	0.0441136
chr20	934006	0.0363156
chr20	934270	0.265714
chr20	934616	0.279559
chr20	934981	0.993247
chr20	935021	0.993247
chr20	935220	0.456185
chr20	935375	0.993247
chr20	935418	0.993247
chr20	935647	0.118437
chr20	935750	0.900914
chr20	936125	0.159145
chr20	936160	0.117232
chr20	936733	0.863175
chr20	936914	0.868588
chr20	937096	0.211688
chr20	937152	0.203038
chr20	937174	0.270113
chr20	937837	0.137667
chr20	937941	0.110359
chr20	938188	0.243842
chr20	938380	0.135927
chr20	938451	0.229481
chr20	938618	0.462722
chr20	939146	0.462722
chr20	939260	0.387146
chr20	939602	0.308197
chr20	939670	0.462722
chr20	940109	0.0343735
chr20	940119	0.647529
chr20	940207	0.0905335
chr20	940310	0.0564517
chr20	940513	0.536749
chr20	940644	0.462722
chr20	940664	0.148124
chr20	940898	0.379098
chr20	941328	0.805785
chr20	941530	0.998334
chr20	941637	0.951983
chr20	941972	0.998334
chr20	942027	0.172699
chr20	942358	0.966012
chr20	942367	0.756898
chr20	942424	0.0204814
chr20	942558	0.753756
chr20	942563	0.044755
chr20	942635	0.536749
chr20	942659	0.112486
chr20	942718	0.336677
chr20	942753	0.432069
chr20	942837	0.336677
chr20	942945	0.957025
chr20	942969	0.561316
chr20	943015	0.815962
chr20	943016	0.815962
chr20	943516	0.197375
chr20	943950	0.0313774
chr20	943984	0.0603735
chr20	944093	0.415371
chr20	944094	0.605739
chr20	944250	0.229626
chr20	944281	0.309488
chr20	944622	0.0900789
chr20	945199	0.782827
chr20	945317	0.736386
chr20	945682	0.142095
chr20	945711	0.105886
chr20	945754	0.201389
chr20	945942	0.915778
chr20	946088	0.375481
chr20	946089	0.17544
chr20	946302	0.0171472
chr20	946505	0.385343
chr20	946814	0.441991
chr20	946899	0.284178
chr20	946977	0.937695
chr20	947202	0.331355
chr20	947218	0.275119
chr20	947585	0.657559
chr20	947624	0.866744
chr20	947782	0.0990152
chr20	947795	0.614701
chr20	947867	0.37391
chr20	947914	0.590681
chr20	947994	0.937695
chr20	948357	0.577917
chr20	948492	0.823433
chr20	948493	0.823433
chr20	948861	0.692705
chr20	949011	0.856978
chr20	949016	0.782847
chr20	949730	0.878371
chr20	949837	0.79443
chr20	949917	0.665423
chr20	950362	0.205934
chr20	950527	0.545195
chr20	950698	0.545195
chr20	950840	0.723663
chr20	951281	0.772833
chr20	951376	0.470868
chr20	951384	0.0552414
chr20	951397	0.994682
chr20	951428	0.994682
chr20	951612	0.709768
chr20	951687	0.57631
chr20	951756	0.609213
chr20	951868	0.502169
chr20	951870	0.464829
chr20	951975	0.959569
chr20	952317	0.479012
chr20	952372	0.158719
chr20	952391	0.658343
chr20	952475	0.639999
chr20	952542	0.436027
chr20	952558	0.813301
chr20	952594	0.872584
chr20	952909	0.196513
chr20	952923	0.742894
chr20	953115	0.671545
chr20	953327	0.196723
chr20	953360	0.138827
chr20	953419	0.757938
chr20	953456	0.0887438
chr20	953490	0.277865
chr20	953510	0.673817
chr20	953670	0.644736
chr20	953734	0.62955
chr20	953787	0.112807
chr20	953857	0.156683
chr20	953954	0.106104
chr20	953974	0.121453
chr20	954305	0.777889
chr20	954418	0.256605
chr20	954422	0.45993
chr20	954425	0.351311
chr20	954549	0.0868354
chr20	954561	0.826738
chr20	954566	0.456702
chr20	954610	0.788548
chr20	954656	0.349358
chr20	954778	0.503086
chr20	954788	0.48541
chr20	954790	0.552464
chr20	954794	0.331538
chr20	955001	0.862069
chr20	955040	0.328332
chr20	955050	0.262339
chr20	955436	0.649652
chr20	955820	0.248204
chr20	955850	0.451223
chr20	956011	0.284478
chr20	956057	0.897401
chr20	956234	0.496451
chr20	956302	0.463375
chr20	956450	0.439527
chr20	956563	0.451223
chr20	956624	0.487261
chr20	956630	0.187269
chr20	957036	0.320376
chr20	957046	0.732605
chr20	957210	0.355861
chr20	957520	0.419383
chr20	957635	0.136733
chr20	958162	0.0653338
chr20	958217	0.948077
chr20	958300	0.980266
chr20	958418	0.284827
chr20	958487	0.0948882
chr20	958518	0.892436
chr20	958523	0.855337
chr20	958618	0.059345
chr20	958646	0.0555008
chr20	958651	0.0765578
chr20	958880	0.970458
chr20	958930	0.053009
chr20	958953	0.0526378
chr20	958957	0.579702
chr20	959060	0.0555008
chr20	959315	0.27062
chr20	959468	0.144504
chr20	959563	0.346409
chr20	959569	0.14111
chr20	959871	0.754138
chr20	960669	0.262453
chr20	960776	0.832634
chr20	960793	0.752055
chr20	960856	0.196939
chr20	961022	0.711287
chr20	961455	0.464809
chr20	961589	0.0769333
chr20	961590	0.0769333
chr20	961620	0.709536
chr20	961717	0.389357
chr20	961789	0.785959
chr20	961809	0.413005
chr20	962027	0.885796
chr20	962140	0.876851
chr20	962415	0.231822
chr20	962739	0.958186
chr20	962750	0.204983
chr20	962751	0.0351568
chr20	962818	0.906408
chr20	962883	0.579702
chr20	962936	0.626
chr20	963001	0.769144
chr20	963080	0.639789
chr20	963169	0.168035
chr20	963264	0.929902
chr20	963472	0.682597
chr20	964006	0.455897
chr20	964059	0.965559
chr20	964354	0.605183
chr20	964368	0.455897
chr20	964461	0.844568
chr20	964471	0.785409
chr20	964587	0.312445
chr20	964619	0.682597
chr20	965272	0.694949
chr20	965562	0.317474
chr20	965654	0.407387
chr20	965666	0.907181
chr20	965671	0.61269
chr20	965694	0.303034
chr20	965723	0.172149
chr20	965819	0.675391
chr20	965855	0.948681
chr20	965877	0.548757
chr20	966084	0.745939
chr20	966123	0.584825
chr20	966156	0.0792374
chr20	966160	0.464919
chr20	966284	0.223991
chr20	966411	0.0978416
chr20	966449	0.953729
chr20	966507	0.996153
chr20	966839	0.215801
chr20	966840	0.996153
chr20	966858	0.705216
chr20	967266	0.215801
chr20	967637	0.301436
chr20	968695	0.0533674
chr20	969239	0.0893039
chr20	969437	0.283019
chr20	970091	0.762514
chr20	970773	0.0834687
chr20	971176	0.796102
chr20	971192	0.275585
chr20	971309	0.124236
chr20	971393	0.195661
chr20	971508	0.717712
chr20	971575	0.139849
chr20	972263	0.852927
chr20	972407	0.772061
chr20	972472	0.189454
chr20	972507	0.682136
chr20	972633	0.813767
chr20	972820	0.521689
chr20	972877	0.822972
chr20	972959	0.822972
chr20	973165	0.800382
chr20	973365	0.9043
chr20	973560	0.0881463
chr20	973633	0.947633
chr20	973721	0.0697215
chr20	974110	0.12826
chr20	974233	0.0724726
chr20	974769	0.502364
chr20	975135	0.204983
chr20	975146	0.354702
chr20	975250	0.956689
chr20	975377	0.725177
chr20	975623	0.898034
chr20	975693	0.4123
chr20	975923	0.521689
chr20	976042	0.398003
chr20	976467	0.526882
chr20	976694	0.25515
chr20	976808	0.496073
chr20	977237	0.432325
chr20	977437	0.582372
chr20	977764	0.203916
chr20	977887	0.0481962
chr20	978143	0.740279
chr20	978561	0.659383
chr20	978696	0.551438
chr20	979173	0.411624
chr20	979248	0.728634
chr20	980145	0.0581076
chr20	980577	0.0311925
chr20	980652	0.416328
chr20	980859	0.135329
chr20	980884	0.0817311
chr20	981108	0.112716
chr20	981138	0.112716
chr20	981207	0.22609
chr20	981282	0.100218
chr20	981773	0.0822608
chr20	981827	0.070453
chr20	983517	0.896151
chr20	983640	0.607071
chr20	983853	0.965615
chr20	984003	0.965615
chr20	984009	0.578024
chr20	984084	0.815676
chr20	984153	0.578024
chr20	984329	0.578024
chr20	984425	0.109674
chr20	984447	0.137966
chr20	984727	0.926843
chr20	984736	0.578024
chr20	984802	0.578024
chr20	985422	0.815676
chr20	985459	0.659132
chr20	985522	0.116652
chr20	985572	0.659132
chr20	985861	0.602094
chr20	986105	0.810777
chr20	986106	0.421626
chr20	986204	0.343518
chr20	986986	0.0236442
chr20	986991	0.460715
chr20	987205	0.460715
chr20	987314	0.517786
chr20	987344	0.412752
chr20	987402	0.681252
chr20	987490	0.0186773
chr20	987496	0.00967102
chr20	987819	0.654409
chr20	987854	0.398914
chr20	988034	0.488684
chr20	988035	0.935726
chr20	988249	0.197738
chr20	988521	0.656489
chr20	988697	0.16345
chr20	989417	0.935558
chr20	989743	0.393959
chr20	989920	0.160633
chr20	990062	0.522298
chr20	990420	0.971357
chr20	990421	0.599472
chr20	990976	0.453079
chr20	991120	0.163675
chr20	991150	0.757688
chr20	991319	0.115303
chr20	991486	0.0861106
chr20	992032	0.844622
chr20	992036	0.839848
chr20	992091	0.886916
chr20	992532	0.255016
chr20	992690	0.470157
chr20	992691	0.470157
chr20	992797	0.958217
chr20	993026	0.355684
chr20	993059	0.355684
chr20	993147	0.070453
chr20	993443	0.958217
chr20	993483	0.330155
chr20	993795	0.432452
chr20	993846	0.958217
chr20	993854	0.958217
chr20	993856	0.958217
chr20	993886	0.677367
chr20	994379	0.734069
chr20	994442	0.519309
chr20	994584	0.958217
chr20	994605	0.022685
chr20	994673	0.0248999
chr20	994676	0.0248999
chr20	995234	0.838651
chr20	995313	0.181516
chr20	995460	0.769166
chr20	995485	0.0248999
chr20	995547	0.429858
chr20	995626	0.0323038
chr20	995976	0.0125613
chr20	996217	0.0992149
chr20	996227	0.326911
chr20	996521	0.172621
chr20	996762	0.0248999
chr20	996834	0.0248999
chr20	996841	0.0248999
chr20	996845	0.0424602
chr20	997066	0.181516
chr20	997106	0.637818
chr20	997858	0.664548
chr20	998077	0.605581
chr20	998146	0.797629
chr20	998211	0.464137
chr20	998267	0.330155
chr20	998392	0.373233
chr20	998528	0.122799
chr20	998555	0.0248999
chr20	999055	0.140223
chr20	999077	0.587593
chr20	999235	0.883267
chr20	999335	0.730104
chr20	999866	0.0791317
chr20	1000026	0.198905
chr20	1000272	0.549609
chr20	1000474	0.855751
chr20	1000475	0.854168
chr20	1000490	0.819106
chr20	1000673	0.855751
chr20	1000775	0.455968
chr20	1000856	0.021688
chr20	1000925	0.0368434
chr20	1000949	0.855751
chr20	1000994	0.488722
chr20	1001031	0.021688
chr20	1002077	0.855751
chr20	1002153	0.881201
chr20	1002249	0.824636
chr20	1002260	0.315815
chr20	1002279	0.481543
chr20	1002295	0.186346
chr20	1002428	0.607091
chr20	1002468	0.687272
chr20	1002935	0.0655398
chr20	1002992	0.872405
chr20	1002994	0.684219
chr20	1003002	0.872405
chr20	1003027	0.779608
chr20	1003266	0.706562
chr20	1003314	0.939669
chr20	1003600	0.939669
chr20	1003864	0.660819
chr20	1003960	0.769294
chr20	1003996	0.803203
chr20	1004097	0.120037
chr20	1004123	0.83493
chr20	1004382	0.54458
chr20	1004568	0.572611
chr20	1004713	0.491703
chr20	1004729	0.277456
chr20	1004794	0.482089
chr20	1004848	0.306753
chr20	1004887	0.441866
chr20	1005002	0.375326
chr20	1005069	0.300972
chr20	1005366	0.996422
chr20	1005439	0.464394
chr20	1005471	0.557861
chr20	1005578	0.741424
chr20	1006211	0.348441
chr20	1006363	0.0053893
chr20	1006490	0.755852
chr20	1006822	0.348441
chr20	1007065	0.495764
chr20	1007071	0.887607
chr20	1007365	0.793547
chr20	1007615	0.817148
chr20	1007750	0.837782
chr20	1007814	0.508405
chr20	1008088	0.0053893
chr20	1008094	0.0053893
chr20	1008221	0.719446
chr20	1008235	0.0053893
chr20	1008649	0.474179
chr20	1009136	0.474179
chr20	1010033	0.0032409
chr20	1010244	0.980969
chr20	1010641	0.583402
chr20	1010936	0.568356
chr20	1011213	0.143544
chr20	1011613	0.758639
chr20	1012070	0.681838
chr20	1012518	0.515406
chr20	1012666	0.929054
chr20	1014355	0.168298
chr20	1014382	0.513219
chr20	1014638	0.602747
chr20	1014668	0.765202
chr20	1014797	0.666823
chr20	1014908	0.277932
chr20	1015002	0.767525
chr20	1015189	0.838087
chr20	1015425	0.294021
chr20	1015426	0.294021
chr20	1015650	0.779604
chr20	1015698	0.524659
chr20	1016433	0.880401
chr20	1016835	0.39807
chr20	1017061	0.695559
chr20	1017078	0.695559
chr20	1017524	0.937995
chr20	1017669	0.781476
chr20	1017740	0.909844
chr20	1017923	0.965404
chr20	1017946	0.909844
chr20	1018170	0.909844
chr20	1018314	0.909844
chr20	1018353	0.909844
chr20	1018405	0.909844
chr20	1018462	0.909844
chr20	1018463	0.909844
chr20	1018500	0.909844
chr20	1018588	0.741082
chr20	1018655	0.864487
chr20	1018929	0.951327
chr20	1019109	0.934255
chr20	1019141	0.951327
chr20	1019429	0.951327
chr20	1019509	0.951327
chr20	1019536	0.951327
chr20	1019660	0.653874
chr20	1019744	0.484187
chr20	1020195	0.53281
chr20	1020208	0.328943
chr20	1020492	0.501368
chr20	1021117	0.823115
chr20	1021162	0.724367
chr20	1021344	0.756768
chr20	1021345	0.731715
chr20	1021399	0.990723
chr20	1021612	0.955248
chr20	1022013	0.839604
chr20	1022036	0.839604
chr20	1022359	0.630813
chr20	1022613	0.79185
chr20	1022711	0.690142
chr20	1023185	0.0965473
chr20	1023512	0.0209303
chr20	1023987	0.789697
chr20	1024149	0.348904
chr20	1025230	0.911639
chr20	1025508	0.0982773
chr20	1025568	0.904699
chr20	1025652	0.119047
chr20	1026084	0.424164
chr20	1026101	0.483786
chr20	1026470	0.868007
chr20	1026697	0.874011
chr20	1026958	0.280384
chr20	1026987	0.906582
chr20	1027822	0.81699
chr20	1027839	0.517485
chr20	1027852	0.682894
chr20	1028589	0.582294
chr20	1028596	0.755102
chr20	1028718	0.582294
chr20	1028777	0.166424
chr20	1029036	0.582294
chr20	1029145	0.582294
chr20	1029253	0.194164
chr20	1029446	0.639059
chr20	1029657	0.166424
chr20	1029683	0.911379
chr20	1029690	0.255138
chr20	1030375	0.568416
chr20	1030421	0.625373
chr20	1030625	0.606082
chr20	1030952	0.342681
chr20	1031106	0.721819
chr20	1031383	0.405274
chr20	1031712	0.0906976
chr20	1032116	0.819087
chr20	1032155	0.738871
chr20	1032373	0.400121
chr20	1032554	0.762346
chr20	1032812	0.652989
chr20	1032989	0.0830338
chr20	1033029	0.963506
chr20	1033712	0.29447
chr20	1034331	0.587654
chr20	1034755	0.370924
chr20	1034771	0.423619
chr20	1035748	0.627905
chr20	1035749	0.0920645
chr20	1036335	0.20882
chr20	1036347	0.0916972
chr20	1036550	0.668732
chr20	1036562	0.778513
chr20	1036589	0.371941
chr20	1036643	0.505994
chr20	1036645	0.436043
chr20	1036794	0.0304185
chr20	1036874	0.131414
chr20	1037018	0.391191
chr20	1037414	0.321849
chr20	1037623	0.0905043
chr20	1037674	0.184971
chr20	1037707	0.067068
chr20	1037842	0.500064
chr20	1037995	0.451389
chr20	1038074	0.133564
chr20	1038254	0.528504
chr20	1038330	0.528504
chr20	1038489	0.845969
chr20	1038489	0.0491097
chr20	1038678	0.165237
chr20	1039473	0.0944346
chr20	1039675	0.0896522
chr20	1039790	0.23372
chr20	1040348	0.763261
chr20	1040377	0.0805802
chr20	1040539	0.421219
chr20	1040598	0.341665
chr20	1041840	0.577482
chr20	1041996	0.676251
chr20	1042069	0.983504
chr20	1042099	0.682578
chr20	1042136	0.54381
chr20	1043044	0.880268
chr20	1043174	0.858257
chr20	1043454	0.344981
chr20	1043482	0.140211
chr20	1043576	0.246902
chr20	1043689	0.268279
chr20	1043808	0.5407
chr20	1043962	0.963511
chr20	1044009	0.429801
chr20	1044088	0.239106
chr20	1044106	0.359559
chr20	1044282	0.0982877
chr20	1044568	0.258994
chr20	1044615	0.32718
chr20	1045035	0.289796
chr20	1046518	0.561484
chr20	1047703	0.514429
chr20	1048066	0.497978
chr20	1048181	0.48664
chr20	1048906	0.393284
chr20	1048930	0.48664
chr20	1049043	0.475722
chr20	1049592	0.484139
chr20	1049773	0.390169
chr20	1049971	0.199362
chr20	1050334	0.306842
chr20	1050400	0.208923
chr20	1050694	0.412494
chr20	1050806	0.72308
chr20	1050879	0.594616
chr20	1051194	0.579693
chr20	1051463	0.106674
chr20	1052022	0.211578
chr20	1052073	0.683294
chr20	1052752	0.486692
chr20	1052771	0.617996
chr20	1053222	0.340498
chr20	1054184	0.399593
chr20	1054892	0.30012
chr20	1055961	0.210211
chr20	1057042	0.56272
chr20	1057132	0.501294
chr20	1057693	0.501294
chr20	1057735	0.538832
chr20	1058269	0.230196
chr20	1058640	0.340967
chr20	1058648	0.277611
chr20	1058693	0.119538
chr20	1058773	0.402414
chr20	1059185	0.311337
chr20	1059356	0.314137
chr20	1059362	0.311337
chr20	1059889	0.325376
chr20	1059941	0.311337
chr20	1060218	0.311083
chr20	1060293	0.311337
chr20	1060601	0.311337
chr20	1060697	0.770013
chr20	1060701	0.311083
chr20	1060772	0.311337
chr20	1060906	0.358422
chr20	1061113	0.591374
chr20	1061161	0.361309
chr20	1061180	0.311337
chr20	1061202	0.241432
chr20	1061319	0.314137
chr20	1061557	0.741657
chr20	1061618	0.211686
chr20	1061630	0.0810576
chr20	1061778	0.631791
chr20	1061975	0.194452
chr20	1062002	0.357559
chr20	1062004	0.448919
chr20	1062432	0.259798
chr20	1062586	0.915117
chr20	1062600	0.54287
chr20	1063355	0.223482
chr20	1064245	0.411011
chr20	1064618	0.525198
chr20	1064646	0.602241
chr20	1064980	0.354123
chr20	1064997	0.671943
chr20	1065160	0.139485
chr20	1065402	0.445472
chr20	1065619	0.915117
chr20	1065865	0.297341
chr20	1065893	0.00480641
chr20	1065941	0.770439
chr20	1066019	0.139485
chr20	1066077	0.739135
chr20	1066322	0.740405
chr20	1067450	0.840326
chr20	1068185	0.300882
chr20	1068218	0.28293
chr20	1068290	0.300882
chr20	1068315	0.413796
chr20	1068863	0.618285
chr20	1068920	0.939645
chr20	1069487	0.222926
chr20	1069683	0.964148
chr20	1069765	0.840326
chr20	1069913	0.679685
chr20	1070253	0.854269
chr20	1070376	0.139485
chr20	1070411	0.502506
chr20	1070428	0.28293
chr20	1070489	0.300882
chr20	1071043	0.319713
chr20	1071068	0.910777
chr20	1071215	0.648011
chr20	1071572	0.648011
chr20	1071619	0.139485
chr20	1071830	0.42711
chr20	1071956	0.648011
chr20	1072859	0.300882
chr20	1073063	0.300882
chr20	1073167	0.28293
chr20	1073378	0.648011
chr20	1074006	0.949094
chr20	1074158	0.300882
chr20	1074591	0.494895
chr20	1075077	0.300882
chr20	1075342	0.645542
chr20	1075464	0.202379
chr20	1075806	0.364863
chr20	1076349	0.42711
chr20	1076759	0.648011
chr20	1077119	0.28293
chr20	1077181	0.648011
chr20	1077583	0.203512
chr20	1078236	0.300882
chr20	1078492	0.648011
chr20	1078730	0.300882
chr20	1079348	0.448
chr20	1079559	0.300882
chr20	1080560	0.600671
chr20	1080826	0.143979
chr20	1081017	0.143979
chr20	1081134	0.143979
chr20	1082039	0.733545
chr20	1082136	0.482668
chr20	1082270	0.139485
chr20	1082675	0.840326
chr20	1082888	0.139485
chr20	1082999	0.964148
chr20	1083948	0.679685
chr20	1083977	0.42711
chr20	1084337	0.42711
chr20	1085216	0.763163
chr20	1085344	0.318922
chr20	1085899	0.139485
chr20	1085937	0.139485
chr20	1086044	0.840326
chr20	1086163	0.945642
chr20	1086261	0.662603
chr20	1086319	0.710195
chr20	1086606	0.543463
chr20	1086928	0.710195
chr20	1087057	0.660473
chr20	1087610	0.792314
chr20	1087819	0.636788
chr20	1088460	0.660173
chr20	1088515	0.833134
chr20	1088789	0.480232
chr20	1089401	0.759574
chr20	1090186	0.999181
chr20	1091673	0.874386
chr20	1092170	0.277315
chr20	1092239	0.916653
chr20	1093276	0.812639
chr20	1093462	0.369936
chr20	1093598	0.814684
chr20	1093654	0.185614
chr20	1095048	0.801048
chr20	1095140	0.987963
chr20	1095221	0.801048
chr20	1095247	0.526566
chr20	1096454	0.977399
chr20	1097402	0.724676
chr20	1098019	0.70009
chr20	1098662	0.632548
chr20	1099035	0.956987
chr20	1099302	0.729303
chr20	1099706	0.801048
chr20	1099721	0.801048
chr20	1099817	0.956987
chr20	1100170	0.956987
chr20	1100171	0.956987
chr20	1100177	0.956987
chr20	1100178	0.956987
chr20	1100183	0.956987
chr20	1100185	0.956987
chr20	1101005	0.794351
chr20	1101017	0.322596
chr20	1101229	0.801048
chr20	1101811	0.86812
chr20	1102345	0.860606
chr20	1102446	0.964148
chr20	1102989	0.964148
chr20	1103371	0.459928
chr20	1103380	0.801048
chr20	1103613	0.600671
chr20	1103782	0.653863
chr20	1104016	0.964148
chr20	1104061	0.742357
chr20	1104074	0.742357
chr20	1104101	0.86812
chr20	1104326	0.985613
chr20	1104597	0.848423
chr20	1104748	0.801048
chr20	1105490	0.369936
chr20	1105495	0.499111
chr20	1106110	0.691301
chr20	1106481	0.681973
chr20	1106955	0.92467
chr20	1107894	0.92898
chr20	1108480	0.499099
chr20	1108697	0.568816
chr20	1109318	0.604356
chr20	1109578	0.506553
chr20	1109738	0.471091
chr20	1110003	0.61417
chr20	1110036	0.435332
chr20	1110042	0.369936
chr20	1110136	0.794907
chr20	1110142	0.892506
chr20	1111367	0.750078
chr20	1111798	0.496209
chr20	1111813	0.507672
chr20	1111918	0.507672
chr20	1112163	0.93375
chr20	1112622	0.507672
chr20	1112667	0.507672
chr20	1112732	0.944275
chr20	1112756	0.860755
chr20	1112823	0.638307
chr20	1112919	0.507672
chr20	1112941	0.603545
chr20	1113196	0.680515
chr20	1113532	0.370288
chr20	1113580	0.944275
chr20	1113673	0.507672
chr20	1114055	0.859916
chr20	1114214	0.86105
chr20	1114249	0.507672
chr20	1115473	0.507672
chr20	1115735	0.352284
chr20	1115893	0.896562
chr20	1115987	0.988781
chr20	1116281	0.601731
chr20	1116289	0.821627
chr20	1116966	0.9338
chr20	1117104	0.821888
chr20	1117843	0.575506
chr20	1118182	0.538625
chr20	1118311	0.849487
chr20	1118556	0.625061
chr20	1118651	0.344468
chr20	1118686	0.657873
chr20	1118696	0.947127
chr20	1118880	0.652288
chr20	1119023	0.636999
chr20	1119260	0.538625
chr20	1119306	0.751739
chr20	1119442	0.40554
chr20	1119760	0.657825
chr20	1119978	0.444374
chr20	1120026	0.944561
chr20	1120071	0.389023
chr20	1120473	0.924834
chr20	1121889	0.657825
chr20	1123370	0.42437
chr20	1123654	0.99022
chr20	1123850	0.615082
chr20	1124084	0.751739
chr20	1124501	0.60514
chr20	1124563	0.658809
chr20	1124738	0.42437
chr20	1126265	0.751739
chr20	1126301	0.658809
chr20	1127479	0.988734
chr20	1127619	0.721885
chr20	1128691	0.42437
chr20	1128863	0.994273
chr20	1129017	0.267626
chr20	1129029	0.444374
chr20	1129229	0.658809
chr20	1130014	0.480796
chr20	1130129	0.386712
chr20	1130572	0.444374
chr20	1130753	0.5293
chr20	1130971	0.960249
chr20	1131100	0.820186
chr20	1131231	0.621171
chr20	1131525	0.600695
chr20	1132462	0.53145
chr20	1132716	0.877391
chr20	1133216	0.839229
chr20	1133248	0.513258
chr20	1133995	0.60514
chr20	1134651	0.429573
chr20	1134886	0.658809
chr20	1135038	0.825129
chr20	1135276	0.92072
chr20	1135418	0.629444
chr20	1135786	0.348775
chr20	1136156	0.839229
chr20	1136345	0.202379
chr20	1136473	0.877391
chr20	1136995	0.794271
chr20	1137360	0.560822
chr20	1137374	0.554788
chr20	1137449	0.268977
chr20	1137635	0.658809
chr20	1137756	0.60514
chr20	1137876	0.267875
chr20	1138316	0.554788
chr20	1138620	0.60514
chr20	1139049	0.926721
chr20	1139579	0.839229
chr20	1139854	0.42437
chr20	1140011	0.751739
chr20	1140113	0.247239
chr20	1141294	0.959003
chr20	1141296	0.94769
chr20	1141606	0.704308
chr20	1141922	0.352743
chr20	1142143	0.507386
chr20	1142308	0.637885
chr20	1142427	0.607806
chr20	1143557	0.650621
chr20	1143603	0.780787
chr20	1143917	0.566506
chr20	1144204	0.849079
chr20	1144333	0.538534
chr20	1144340	0.35187
chr20	1144393	0.658809
chr20	1144524	0.0606744
chr20	1145006	0.751739
chr20	1145281	0.6289
chr20	1145359	0.570318
chr20	1145397	0.637885
chr20	1146081	0.594089
chr20	1146102	0.874927
chr20	1146638	0.949148
chr20	1147126	0.267626
chr20	1147370	0.207733
chr20	1147979	0.104114
chr20	1148431	0.681199
chr20	1149160	0.948729
chr20	1149219	0.934092
chr20	1149237	0.402668
chr20	1149390	0.631073
chr20	1149566	0.318597
chr20	1150139	0.626235
chr20	1150279	0.77167
chr20	1150386	0.720974
chr20	1150410	0.0678885
chr20	1150476	0.0720431
chr20	1151114	0.296566
chr20	1151145	0.296566
chr20	1151865	0.860043
chr20	1152789	0.992252
chr20	1153336	0.124005
chr20	1153413	0.122263
chr20	1154256	0.103112
chr20	1154510	0.888866
chr20	1154769	0.204188
chr20	1155282	0.204188
chr20	1155512	0.159764
chr20	1155573	0.542424
chr20	1156012	0.19097
chr20	1156441	0.158826
chr20	1156559	0.247319
chr20	1156560	0.110203
chr20	1156758	0.085375
chr20	1157339	0.594386
chr20	1157588	0.311075
chr20	1157589	0.311075
chr20	1157620	0.0667796
chr20	1158899	0.247319
chr20	1159072	0.561168
chr20	1159280	0.594386
chr20	1159813	0.594386
chr20	1160083	0.347787
chr20	1160500	0.317722
chr20	1161541	0.729216
chr20	1161699	0.235935
chr20	1161699	0.382819
chr20	1161840	0.435462
chr20	1162022	0.449101
chr20	1163820	0.688707
chr20	1163834	0.52659
chr20	1164667	0.790479
chr20	1164792	0.0667796
chr20	1165404	0.417733
chr20	1165492	0.0736302
chr20	1166413	0.488153
chr20	1166766	0.103868
chr20	1167105	0.640398
chr20	1167131	0.52659
chr20	1167932	0.897173
chr20	1167996	0.132945
chr20	1168139	0.222913
chr20	1168253	0.128389
chr20	1168652	0.938654
chr20	1169336	0.693001
chr20	1170385	0.226105
chr20	1170394	0.226105
chr20	1170641	0.557185
chr20	1171587	0.425976
chr20	1171593	0.246954
chr20	1171679	0.379836
chr20	1172581	0.251111
chr20	1173270	0.147417
chr20	1174510	0.332514
chr20	1175210	0.96386
chr20	1175218	0.337218
chr20	1176302	0.219555
chr20	1178069	0.130955
chr20	1178160	0.124152
chr20	1178751	0.917025
chr20	1178828	0.434365
chr20	1179435	0.823717
chr20	1180419	0.631593
chr20	1180469	0.713916
chr20	1181726	0.720646
chr20	1181839	0.445064
chr20	1181885	0.680562
chr20	1181971	0.0750858
chr20	1182153	0.735449
chr20	1182527	0.949885
chr20	1182535	0.391589
chr20	1182780	0.906759
chr20	1182961	0.182747
chr20	1183200	0.932743
chr20	1183563	0.0526919
chr20	1184286	0.201416
chr20	1184614	0.0860371
chr20	1184949	0.465775
chr20	1185240	0.448205
chr20	1185249	0.0337387
chr20	1185393	0.140853
chr20	1186249	0.440491
chr20	1186268	0.901006
chr20	1186275	0.440491
chr20	1186589	0.123658
chr20	1186595	0.436479
chr20	1186676	0.967452
chr20	1186921	0.903067
chr20	1186977	0.796728
chr20	1187152	0.983855
chr20	1187164	0.564549
chr20	1187676	0.255688
chr20	1187759	0.807661
chr20	1188130	0.251579
chr20	1188139	0.554863
chr20	1188983	0.321725
chr20	1189347	0.164276
chr20	1190465	0.164276
chr20	1190613	0.0704105
chr20	1191020	0.246996
chr20	1191144	0.305621
chr20	1191513	0.416912
chr20	1191853	0.189474
chr20	1191942	0.265869
chr20	1191950	0.138539
chr20	1191952	0.192828
chr20	1192142	0.937573
chr20	1192150	0.0451631
chr20	1193256	0.0243463
chr20	1193378	0.0659314
chr20	1193431	0.613813
chr20	1193513	0.23162
chr20	1194014	0.666627
chr20	1194130	0.813362
chr20	1194248	0.350643
chr20	1194530	0.162007
chr20	1194588	0.54596
chr20	1194883	0.917154
chr20	1195250	0.458026
chr20	1196085	0.452162
chr20	1196118	0.301567
chr20	1196281	0.452162
chr20	1196303	0.268274
chr20	1196385	0.0564859
chr20	1196555	0.0564859
chr20	1196701	0.960286
chr20	1196737	0.912515
chr20	1197135	0.452162
chr20	1197173	0.204337
chr20	1197222	0.204337
chr20	1197250	0.590992
chr20	1197291	0.656605
chr20	1197325	0.656605
chr20	1197765	0.202421
chr20	1198054	0.452162
chr20	1198359	0.23633
chr20	1198438	0.515414
chr20	1198453	0.452162
chr20	1198489	0.240663
chr20	1198593	0.240663
chr20	1198773	0.137853
chr20	1199015	0.240663
chr20	1199163	0.452162
chr20	1199358	0.589866
chr20	1199361	0.589866
chr20	1199578	0.932853
chr20	1199731	0.402156
chr20	1200285	0.240663
chr20	1200513	0.452162
chr20	1200750	0.452162
chr20	1201002	0.452162
chr20	1201299	0.596841
chr20	1201300	0.452162
chr20	1201494	0.0587229
chr20	1201529	0.78643
chr20	1201801	0.402156
chr20	1201921	0.567949
chr20	1202494	0.240663
chr20	1202568	0.452162
chr20	1202569	0.452162
chr20	1202666	0.452162
chr20	1202770	0.149704
chr20	1202916	0.452162
chr20	1203347	0.824487
chr20	1203806	0.452162
chr20	1204289	0.644433
chr20	1204374	0.25592
chr20	1204650	0.240663
chr20	1204694	0.418584
chr20	1204937	0.601609
chr20	1205169	0.778445
chr20	1205250	0.0587229
chr20	1205291	0.529592
chr20	1205556	0.452162
chr20	1205677	0.767379
chr20	1205863	0.601609
chr20	1206218	0.872895
chr20	1207108	0.453887
chr20	1207234	0.453887
chr20	1207742	0.796048
chr20	1208289	0.843292
chr20	1208690	0.285562
chr20	1209284	0.903008
chr20	1210108	0.49627
chr20	1210212	0.738219
chr20	1211295	0.198981
chr20	1211419	0.859331
chr20	1211500	0.738219
chr20	1211504	0.13751
chr20	1211564	0.841388
chr20	1212062	0.183622
chr20	1212083	0.738219
chr20	1212122	0.899185
chr20	1212820	0.272065
chr20	1213041	0.567075
chr20	1213062	0.82979
chr20	1213082	0.246783
chr20	1213329	0.825275
chr20	1213699	0.263842
chr20	1213772	0.953372
chr20	1214004	0.953372
chr20	1214034	0.972348
chr20	1214041	0.906335
chr20	1214081	0.263842
chr20	1214370	0.953372
chr20	1214408	0.221744
chr20	1214470	0.263842
chr20	1214601	0.524556
chr20	1214857	0.881882
chr20	1214888	0.221744
chr20	1214975	0.847862
chr20	1215044	0.881882
chr20	1215061	0.881882
chr20	1215140	0.906356
chr20	1215164	0.881882
chr20	1215210	0.263842
chr20	1216255	0.524556
chr20	1216299	0.431906
chr20	1216309	0.655261
chr20	1216360	0.332244
chr20	1216843	0.665168
chr20	1216946	0.221744
chr20	1217053	0.253176
chr20	1217390	0.263842
chr20	1217558	0.221744
chr20	1217851	0.0428498
chr20	1217868	0.640745
chr20	1217909	0.263842
chr20	1217955	0.581897
chr20	1218157	0.581897
chr20	1218391	0.221744
chr20	1218444	0.221744
chr20	1218561	0.581897
chr20	1218572	0.0864233
chr20	1218716	0.283059
chr20	1218777	0.906203
chr20	1218843	0.581897
chr20	1218922	0.581897
chr20	1219213	0.579378
chr20	1219481	0.263842
chr20	1219744	0.579378
chr20	1219937	0.55844
chr20	1219949	0.842197
chr20	1220265	0.581897
chr20	1221127	0.581897
chr20	1221562	0.221744
chr20	1221699	0.92551
chr20	1221722	0.665168
chr20	1222197	0.606106
chr20	1222701	0.263842
chr20	1222734	0.332244
chr20	1223225	0.263423
chr20	1223558	0.183286
chr20	1224449	0.998141
chr20	1224853	0.589866
chr20	1225242	0.657052
chr20	1225550	0.848322
chr20	1225594	0.665513
chr20	1225628	0.624712
chr20	1225639	0.121588
chr20	1225787	0.25092
chr20	1226073	0.697418
chr20	1226216	0.716394
chr20	1226421	0.0585418
chr20	1226494	0.567546
chr20	1226623	0.6109
chr20	1226778	0.115603
chr20	1226985	0.332039
chr20	1227394	0.276227
chr20	1227449	0.969545
chr20	1227821	0.621296
chr20	1227966	0.427915
chr20	1228080	0.801276
chr20	1228202	0.462592
chr20	1229348	0.885606
chr20	1229440	0.967125
chr20	1229583	0.0949012
chr20	1229651	0.881738
chr20	1229793	0.0949012
chr20	1230003	0.980161
chr20	1230183	0.923256
chr20	1230373	0.903288
chr20	1230420	0.0949012
chr20	1230506	0.555441
chr20	1230526	0.555441
chr20	1231386	0.967125
chr20	1231542	0.369392
chr20	1231642	0.270578
chr20	1231974	0.894675
chr20	1232886	0.0949012
chr20	1233197	0.478101
chr20	1234170	0.805692
chr20	1234738	0.478101
chr20	1235102	0.898387
chr20	1235270	0.125138
chr20	1235319	0.821421
chr20	1235914	0.934563
chr20	1236060	0.990624
chr20	1236328	0.463083
chr20	1236458	0.990624
chr20	1236586	0.934563
chr20	1236792	0.910294
chr20	1236900	0.478101
chr20	1236929	0.990624
chr20	1237097	0.559563
chr20	1237148	0.990624
chr20	1237197	0.990624
chr20	1237279	0.478101
chr20	1237553	0.990624
chr20	1237822	0.990624
chr20	1237865	0.990624
chr20	1237965	0.555441
chr20	1238858	0.971425
chr20	1238969	0.635483
chr20	1239892	0.990624
chr20	1240394	0.966169
chr20	1240527	0.412345
chr20	1241181	0.0949012
chr20	1241212	0.342757
chr20	1241575	0.0949012
chr20	1242349	0.0259145
chr20	1242590	0.555441
chr20	1242851	0.478101
chr20	1244130	0.555441
chr20	1244414	0.4693
chr20	1244793	0.4693
chr20	1245150	0.990624
chr20	1245324	0.0949012
chr20	1245374	0.690704
chr20	1245375	0.934563
chr20	1245607	0.885606
chr20	1246397	0.690704
chr20	1246599	0.934563
chr20	1246601	0.0949012
chr20	1246634	0.990624
chr20	1247449	0.934563
chr20	1247539	0.332332
chr20	1247725	0.927982
chr20	1247766	0.270578
chr20	1247894	0.7035
chr20	1249430	0.885606
chr20	1249541	0.885606
chr20	1249619	0.366541
chr20	1250029	0.572765
chr20	1250044	0.96359
chr20	1250044	0.405647
chr20	1250598	0.885606
chr20	1250774	0.934563
chr20	1251039	0.841235
chr20	1251151	0.160798
chr20	1251388	0.967671
chr20	1251577	0.885606
chr20	1251664	0.885606
chr20	1252421	0.885606
chr20	1252516	0.0949012
chr20	1252661	0.885606
chr20	1252663	0.877898
chr20	1252787	0.885606
chr20	1253249	0.885606
chr20	1253437	0.555441
chr20	1253689	0.885606
chr20	1253691	0.19101
chr20	1253746	0.885606
chr20	1253842	0.0949012
chr20	1255560	0.93624
chr20	1255976	0.555441
chr20	1256243	0.412345
chr20	1256614	0.308751
chr20	1256619	0.816464
chr20	1257235	0.885606
chr20	1257605	0.885606
chr20	1257844	0.885606
chr20	1257889	0.927982
chr20	1257975	0.885606
chr20	1259033	0.423804
chr20	1259278	0.989708
chr20	1259404	0.604721
chr20	1260177	0.299049
chr20	1260213	0.367707
chr20	1260218	0.254607
chr20	1260283	0.634795
chr20	1260354	0.996185
chr20	1260363	0.905022
chr20	1260559	0.0949012
chr20	1260643	0.934563
chr20	1260815	0.232587
chr20	1261119	0.749157
chr20	1261271	0.885606
chr20	1261508	0.93624
chr20	1261571	0.876648
chr20	1261587	0.175017
chr20	1261990	0.885606
chr20	1262509	0.769982
chr20	1262818	0.707771
chr20	1262931	0.915381
chr20	1264313	0.380505
chr20	1264514	0.822334
chr20	1264545	0.885606
chr20	1264866	0.555441
chr20	1265711	0.0949012
chr20	1265768	0.555441
chr20	1266270	0.97603
chr20	1266602	0.750415
chr20	1266822	0.232435
chr20	1267010	0.232435
chr20	1267185	0.911819
chr20	1267642	0.227369
chr20	1267856	0.51013
chr20	1268437	0.911819
chr20	1268524	0.911819
chr20	1268701	0.934563
chr20	1268712	0.232435
chr20	1269470	0.804957
chr20	1269485	0.12188
chr20	1269500	0.536152
chr20	1269819	0.508585
chr20	1269855	0.971959
chr20	1270468	0.911819
chr20	1270787	0.911819
chr20	1271255	0.631138
chr20	1271373	0.911819
chr20	1271814	0.844152
chr20	1271848	0.661125
chr20	1271951	0.688218
chr20	1272201	0.756063
chr20	1272608	0.911819
chr20	1272897	0.118422
chr20	1273070	0.934563
chr20	1273159	0.812112
chr20	1273640	0.911819
chr20	1273996	0.911819
chr20	1274294	0.118422
chr20	1274427	0.919561
chr20	1274634	0.911819
chr20	1274834	0.934563
chr20	1275132	0.380567
chr20	1275226	0.965713
chr20	1275954	0.507426
chr20	1276142	0.911819
chr20	1276233	0.298596
chr20	1276250	0.965713
chr20	1276266	0.948685
chr20	1276477	0.371551
chr20	1276529	0.911819
chr20	1278723	0.681672
chr20	1279836	0.158394
chr20	1279924	0.911819
chr20	1280317	0.303851
chr20	1280508	0.687627
chr20	1280798	0.415945
chr20	1281225	0.362226
chr20	1281244	0.26969
chr20	1281286	0.140246
chr20	1281636	0.979633
chr20	1281775	0.787642
chr20	1282258	0.0244653
chr20	1282715	0.0940156
chr20	1282716	0.0940156
chr20	1282946	0.613459
chr20	1283057	0.780701
chr20	1283247	0.191608
chr20	1283304	0.0118528
chr20	1283382	0.0685831
chr20	1283663	0.000125893
chr20	1284018	0.07947
chr20	1284271	0.156919
chr20	1284374	0.0222238
chr20	1284433	0.0202521
chr20	1284508	0.808126
chr20	1284829	0.551792
chr20	1285039	0.0169641
chr20	1285529	0.156081
chr20	1285759	0.720113
chr20	1286486	0.102442
chr20	1286835	0.0952028
chr20	1287163	0.588482
chr20	1287606	0.0741904
chr20	1288416	0.262094
chr20	1288476	0.0841454
chr20	1288944	0.117351
chr20	1289450	0.128076
chr20	1289570	0.551792
chr20	1289798	0.117351
chr20	1290082	0.300883
chr20	1290190	0.551792
chr20	1290261	0.536543
chr20	1290306	0.109825
chr20	1290629	0.0873222
chr20	1290730	0.128076
chr20	1290901	0.128076
chr20	1291036	0.966814
chr20	1291186	0.426679
chr20	1291242	0.12013
chr20	1291278	0.274155
chr20	1291575	0.0899701
chr20	1291651	0.0841454
chr20	1291761	0.783551
chr20	1292042	0.423207
chr20	1292171	0.0411445
chr20	1292626	0.262094
chr20	1292972	0.121169
chr20	1293067	0.120076
chr20	1293587	0.240383
chr20	1294241	0.98836
chr20	1294662	0.0652173
chr20	1295355	0.0825842
chr20	1296232	0.343476
chr20	1296455	0.536758
chr20	1296513	0.461451
chr20	1297046	0.174731
chr20	1298126	0.103962
chr20	1298136	0.810963
chr20	1298692	0.748156
chr20	1298790	0.195521
chr20	1299114	0.679041
chr20	1299676	0.541087
chr20	1299700	0.696407
chr20	1300036	0.236253
chr20	1300281	0.919407
chr20	1300351	0.78833
chr20	1300360	0.878501
chr20	1300410	0.3088
chr20	1301041	0.850815
chr20	1301147	0.0895779
chr20	1301262	0.689787
chr20	1301629	0.189531
chr20	1301641	0.94709
chr20	1302724	0.0059042
chr20	1302845	0.243016
chr20	1302879	0.430522
chr20	1303038	0.968786
chr20	1303418	0.271115
chr20	1303607	0.358689
chr20	1303629	0.0712648
chr20	1303701	0.628876
chr20	1304510	0.53474
chr20	1304905	0.512282
chr20	1305289	0.502816
chr20	1305413	0.881182
chr20	1306018	0.812518
chr20	1306407	0.499768
chr20	1306461	0.0155899
chr20	1306607	0.0150535
chr20	1307318	0.629553
chr20	1307579	0.495983
chr20	1308322	0.06129
chr20	1308405	0.0297877
chr20	1308693	0.0988571
chr20	1308941	0.244314
chr20	1309372	0.697837
chr20	1309404	0.0144144
chr20	1310055	0.402555
chr20	1310324	0.218199
chr20	1310374	0.660865
chr20	1310432	0.685069
chr20	1310505	0.376991
chr20	1310749	0.444289
chr20	1311095	0.304814
chr20	1311133	0.238674
chr20	1311134	0.177105
chr20	1311182	0.808256
chr20	1311284	0.155485
chr20	1311349	0.0962085
chr20	1311358	0.0962085
chr20	1311389	0.0932928
chr20	1311464	0.439189
chr20	1311482	0.421839
chr20	1311536	0.171774
chr20	1311567	0.356004
chr20	1311572	0.36664
chr20	1311592	0.120245
chr20	1311725	0.361984
chr20	1311805	0.351473
chr20	1311962	0.163965
chr20	1312045	0.203679
chr20	1312201	0.130744
chr20	1312345	0.667004
chr20	1312364	0.225702
chr20	1312402	0.596128
chr20	1312463	0.376795
chr20	1312497	0.00375612
chr20	1312603	0.101498
chr20	1312892	0.175283
chr20	1312994	0.0761224
chr20	1313787	0.203261
chr20	1313797	0.287201
chr20	1313897	0.54225
chr20	1314209	0.668889
chr20	1314270	0.540748
chr20	1314894	0.296073
chr20	1314995	0.646614
chr20	1315076	0.655873
chr20	1315078	0.756608
chr20	1315245	0.891872
chr20	1315400	0.275457
chr20	1315419	0.296073
chr20	1315495	0.655873
chr20	1315629	0.461566
chr20	1316026	0.793626
chr20	1316167	0.374365
chr20	1316189	0.891872
chr20	1316536	0.822057
chr20	1316637	0.182263
chr20	1316643	0.555089
chr20	1316872	0.400436
chr20	1317105	0.249365
chr20	1317583	0.920884
chr20	1317613	0.437558
chr20	1317685	0.926046
chr20	1317753	0.658749
chr20	1318029	0.341261
chr20	1318054	0.383225
chr20	1318310	0.809564
chr20	1318809	0.453117
chr20	1318841	0.84946
chr20	1319324	0.733734
chr20	1319561	0.0875289
chr20	1319751	0.80101
chr20	1319789	0.377114
chr20	1319812	0.196326
chr20	1320195	0.951858
chr20	1320954	0.843748
chr20	1321143	0.197788
chr20	1321215	0.376074
chr20	1321724	0.886572
chr20	1322083	0.162075
chr20	1323004	0.243009
chr20	1323189	0.589966
chr20	1323309	0.559001
chr20	1323476	0.538074
chr20	1324628	0.387963
chr20	1325077	0.887767
chr20	1325129	0.49428
chr20	1325459	0.811207
chr20	1325626	0.577086
chr20	1325648	0.925572
chr20	1325803	0.770672
chr20	1325887	0.955934
chr20	1327133	0.118087
chr20	1327244	0.0765779
chr20	1329070	0.79736
chr20	1329071	0.79736
chr20	1329782	0.935337
chr20	1330044	0.359657
chr20	1330623	0.359657
chr20	1330624	0.359657
chr20	1330827	0.428656
chr20	1331219	0.343206
chr20	1331337	0.359657
chr20	1331495	0.066923
chr20	1331585	0.0886951
chr20	1331650	0.36839
chr20	1331915	0.066923
chr20	1332266	0.0886951
chr20	1332492	0.359657
chr20	1333118	0.0886951
chr20	1333292	0.359657
chr20	1333411	0.359657
chr20	1333621	0.0887336
chr20	1334216	0.320315
chr20	1334508	0.311497
chr20	1334634	0.480624
chr20	1334738	0.415964
chr20	1334796	0.809898
chr20	1335348	0.275711
chr20	1335399	0.259737
chr20	1335997	0.06927
chr20	1336833	0.90841
chr20	1337000	0.432897
chr20	1337137	0.334354
chr20	1337172	0.344607
chr20	1337552	0.392964
chr20	1337570	0.0823512
chr20	1337617	0.122916
chr20	1337699	0.0391309
chr20	1337910	0.27577
chr20	1337972	0.0372442
chr20	1338649	0.90173
chr20	1338705	0.233849
chr20	1339099	0.281627
chr20	1339352	0.138619
chr20	1339610	0.355517
chr20	1341600	0.18523
chr20	1341776	0.103141
chr20	1341828	0.0249237
chr20	1341868	0.915405
chr20	1341950	0.276526
chr20	1341982	0.579674
chr20	1342548	0.233698
chr20	1343129	0.259894
chr20	1343290	0.139116
chr20	1343291	0.139116
chr20	1344109	0.508729
chr20	1345043	0.401008
chr20	1345076	0.245333
chr20	1345252	0.491405
chr20	1345357	0.814778
chr20	1345769	0.658622
chr20	1346107	0.675275
chr20	1346587	0.54559
chr20	1347194	0.898843
chr20	1347275	0.323785
chr20	1347574	0.482343
chr20	1347586	0.641904
chr20	1347612	0.898229
chr20	1347726	0.691378
chr20	1347818	0.682498
chr20	1348122	0.665038
chr20	1348187	0.727201
chr20	1348535	0.489469
chr20	1348832	0.705853
chr20	1348906	0.543737
chr20	1349018	0.432512
chr20	1349177	0.489469
chr20	1349821	0.748706
chr20	1350020	0.589156
chr20	1350265	0.476727
chr20	1350344	0.512747
chr20	1351055	0.748706
chr20	1351131	0.507175
chr20	1351297	0.457546
chr20	1351422	0.507175
chr20	1352040	0.625956
chr20	1352416	0.756179
chr20	1352513	0.659023
chr20	1353234	0.748706
chr20	1353958	0.832342
chr20	1354051	0.517265
chr20	1354101	0.548319
chr20	1354107	0.784971
chr20	1354278	0.748706
chr20	1354379	0.447547
chr20	1354504	0.839776
chr20	1354543	0.292542
chr20	1355019	0.630515
chr20	1355047	0.479791
chr20	1355144	0.889078
chr20	1355147	0.804164
chr20	1355164	0.625525
chr20	1355221	0.352499
chr20	1355462	0.482501
chr20	1355469	0.625525
chr20	1355492	0.238208
chr20	1355975	0.525819
chr20	1356010	0.479791
chr20	1356199	0.479791
chr20	1356329	0.360572
chr20	1356610	0.237821
chr20	1356923	0.481059
chr20	1357097	0.539503
chr20	1357323	0.418233
chr20	1357441	0.685928
chr20	1357442	0.628944
chr20	1357482	0.479791
chr20	1357522	0.479791
chr20	1357589	0.479791
chr20	1357793	0.37883
chr20	1357813	0.525819
chr20	1358063	0.686798
chr20	1358259	0.479791
chr20	1358432	0.661611
chr20	1359011	0.598572
chr20	1359071	0.728603
chr20	1359076	0.652889
chr20	1359080	0.875067
chr20	1359114	0.222316
chr20	1359305	0.704554
chr20	1359314	0.351989
chr20	1359320	0.969163
chr20	1359337	0.776862
chr20	1359338	0.644748
chr20	1359349	0.968336
chr20	1359352	0.500687
chr20	1359359	0.485139
chr20	1359364	0.878117
chr20	1359365	0.814539
chr20	1359366	0.450811
chr20	1359371	0.828538
chr20	1359379	0.0881521
chr20	1359380	0.365298
chr20	1359380	0.084552
chr20	1359388	0.264125
chr20	1359415	0.201082
chr20	1359600	0.686128
chr20	1359746	0.670772
chr20	1359883	0.464025
chr20	1360301	0.950499
chr20	1360321	0.569552
chr20	1360451	0.441825
chr20	1360553	0.34831
chr20	1361370	0.655665
chr20	1361382	0.412372
chr20	1361543	0.29485
chr20	1361837	0.657328
chr20	1361889	0.400253
chr20	1361902	0.770195
chr20	1363014	0.61515
chr20	1363163	0.749199
chr20	1363242	0.656672
chr20	1363503	0.360591
chr20	1364131	0.341342
chr20	1364266	0.996885
chr20	1364330	0.559789
chr20	1364659	0.389426
chr20	1364724	0.325656
chr20	1364795	0.781739
chr20	1365518	0.921892
chr20	1365592	0.785015
chr20	1365696	0.971629
chr20	1365737	0.785015
chr20	1365952	0.757315
chr20	1366210	0.785015
chr20	1366351	0.784343
chr20	1366521	0.684069
chr20	1366610	0.951858
chr20	1367110	0.552465
chr20	1367324	0.628677
chr20	1367354	0.675135
chr20	1367466	0.624375
chr20	1367782	0.735614
chr20	1367898	0.246853
chr20	1368044	0.684069
chr20	1368056	0.791736
chr20	1368251	0.857352
chr20	1368408	0.395347
chr20	1368682	0.833193
chr20	1368717	0.597701
chr20	1368795	0.886216
chr20	1369864	0.917423
chr20	1369919	0.0793903
chr20	1370028	0.572296
chr20	1370065	0.38361
chr20	1371202	0.33585
chr20	1372667	0.566744
chr20	1372997	0.0999074
chr20	1373766	0.500648
chr20	1373839	0.500648
chr20	1373848	0.709626
chr20	1374116	0.741331
chr20	1374400	0.709626
chr20	1374843	0.608098
chr20	1375033	0.500648
chr20	1375057	0.677762
chr20	1375130	0.741331
chr20	1376262	0.0164987
chr20	1376802	0.257165
chr20	1377208	0.29276
chr20	1377289	0.941556
chr20	1377628	0.566744
chr20	1377873	0.449941
chr20	1378050	0.419276
chr20	1378107	0.566744
chr20	1378594	0.740991
chr20	1378708	0.870296
chr20	1379608	0.426717
chr20	1379834	0.426717
chr20	1380376	0.61443
chr20	1380555	0.426717
chr20	1381762	0.436169
chr20	1382390	0.741331
chr20	1382651	0.870296
chr20	1382883	0.449074
chr20	1383080	0.260463
chr20	1383510	0.803638
chr20	1383877	0.704505
chr20	1383954	0.260463
chr20	1385242	0.487516
chr20	1385252	0.487516
chr20	1385320	0.702674
chr20	1386122	0.566744
chr20	1386731	0.904568
chr20	1386891	0.484811
chr20	1387483	0.554437
chr20	1387485	0.388299
chr20	1387745	0.311192
chr20	1388001	0.961933
chr20	1388048	0.159923
chr20	1388295	0.847234
chr20	1388554	0.913734
chr20	1388786	0.938423
chr20	1388834	0.747559
chr20	1389181	0.879893
chr20	1389244	0.546848
chr20	1389310	0.218805
chr20	1390691	0.741331
chr20	1391053	0.502709
chr20	1391148	0.482165
chr20	1392669	0.951858
chr20	1393201	0.951858
chr20	1393720	0.632748
chr20	1394933	0.868829
chr20	1395655	0.662011
chr20	1395800	0.325419
chr20	1395967	0.325419
chr20	1396381	0.389014
chr20	1396926	0.628657
chr20	1397293	0.6749
chr20	1398442	0.423025
chr20	1398809	0.952053
chr20	1399222	0.376808
chr20	1400199	0.393189
chr20	1400382	0.393189
chr20	1400491	0.409747
chr20	1400552	0.393189
chr20	1400741	0.196932
chr20	1400806	0.312904
chr20	1400920	0.649198
chr20	1401050	0.258877
chr20	1401096	0.84436
chr20	1401214	0.661614
chr20	1401234	0.618323
chr20	1401295	0.880464
[truncated: 5,202 more rows]

## Sheet: Cattle_Muscle_mixed
chr	pos	pval
chr20	2748473	0.809666
chr20	2748397	0.521518
chr20	2748280	0.902944
chr20	2748057	0.506102
chr20	2748040	0.416974
chr20	2747988	0.768325
chr20	2747852	0.205723
chr20	2746939	0.96551
chr20	2746364	0.29828
chr20	2746214	0.466244
chr20	2745711	0.11972
chr20	2745573	0.545886
chr20	2745512	0.135378
chr20	2745236	0.350286
chr20	2745052	0.242116
chr20	2743516	0.598546
chr20	2743380	0.618625
chr20	2743254	0.844444
chr20	2743153	0.773351
chr20	2742838	0.897474
chr20	2742738	0.0294391
chr20	2742666	0.660896
chr20	2742583	0.876294
chr20	2742375	0.750559
chr20	2742219	0.701581
chr20	2741983	0.90671
chr20	2741938	0.663377
chr20	2741937	0.960936
chr20	2741857	0.899724
chr20	2740845	0.631193
chr20	2740844	0.631193
chr20	2740795	0.422701
chr20	2740768	0.76356
chr20	2740733	0.624183
chr20	2740424	0.950918
chr20	2740418	0.888025
chr20	2738559	0.792805
chr20	2737546	0.997715
chr20	2736645	0.623381
chr20	2736368	0.929508
chr20	2736007	0.313412
chr20	2735741	0.981797
chr20	2734980	0.539734
chr20	2734967	0.837835
chr20	2734673	0.348393
chr20	2734601	0.294855
chr20	2708190	0.785768
chr20	2707941	0.928292
chr20	2707503	0.386549
chr20	2707317	0.476246
chr20	2706707	0.548901
chr20	2706569	0.690626
chr20	2706380	0.83615
chr20	2706370	0.720473
chr20	2705872	0.235918
chr20	2705306	0.839403
chr20	2705019	0.0166075
chr20	2704966	0.243874
chr20	2704664	0.29495
chr20	2704598	0.0581446
chr20	2704492	0.358101
chr20	2704277	0.295761
chr20	2704260	0.932339
chr20	2704203	0.112508
chr20	2703976	0.295666
chr20	2703960	0.443027
chr20	2703922	0.470788
chr20	2703900	0.366939
chr20	2703745	0.0505273
chr20	2702803	0.505824
chr20	2702603	0.568055
chr20	2701744	0.435674
chr20	2701734	0.721988
chr20	2701688	0.0758618
chr20	2701534	0.532511
chr20	2701512	0.7204
chr20	2701388	0.49535
chr20	2701354	0.0921634
chr20	2701342	0.0399671
chr20	2701231	0.506319
chr20	2700820	0.943278
chr20	2700811	0.460932
chr20	2700163	0.351619
chr20	2699683	0.344785
chr20	2699601	0.629103
chr20	2699388	0.575775
chr20	2699283	0.679016
chr20	2698900	0.953416
chr20	2698592	0.341829
chr20	2698523	0.253119
chr20	2697594	0.907622
chr20	2697159	0.541021
chr20	2696865	0.31635
chr20	2696814	0.359865
chr20	2696619	0.742977
chr20	2696524	0.45389
chr20	2695965	0.0391931
chr20	2695960	0.993287
chr20	2695895	0.730764
chr20	2695848	0.61915
chr20	2695382	0.74376
chr20	2695380	0.866341
chr20	2695377	0.971686
chr20	2694986	0.0443602
chr20	2694845	0.437015
chr20	2694719	0.705068
chr20	2694714	0.160718
chr20	2694518	0.66415
chr20	2694494	0.514964
chr20	2694364	0.666087
chr20	2694313	0.206461
chr20	2694306	0.117477
chr20	2694106	0.922406
chr20	2694011	0.369723
chr20	2693877	0.102417
chr20	2693667	0.998383
chr20	2692463	0.798528
chr20	2691912	0.0188759
chr20	2691602	0.0250085
chr20	2691567	0.947249
chr20	2691515	0.71945
chr20	2690809	0.574434
chr20	2690527	0.871387
chr20	2690371	0.832461
chr20	2688634	0.670835
chr20	2688617	0.771421
chr20	2688552	0.83082
chr20	2688499	0.450095
chr20	2688216	0.876125
chr20	2688202	0.507951
chr20	2687765	0.00512713
chr20	2687756	0.555528
chr20	2687717	0.694507
chr20	2665976	7.37965e-06
chr20	2664421	3.33086e-05
chr20	2663501	0.000584364
chr20	2663222	1.4204e-05
chr20	2662455	1.12471e-05
chr20	2662248	9.0576e-08
chr20	2661027	5.00532e-05
chr20	2661025	2.7648e-05
chr20	2660983	5.501e-05
chr20	2659964	6.05047e-08
chr20	2659918	0.000371832
chr20	2659876	0.260676
chr20	2659172	8.27996e-06
chr20	2658383	0.00070554
chr20	2657525	8.06409e-06
chr20	2657479	0.000566094
chr20	2657392	0.000376624
chr20	2656971	4.98778e-05
chr20	2656931	0.000569673
chr20	2656755	7.15814e-05
chr20	2655382	1.15467e-05
chr20	2655127	2.91851e-05
chr20	2655020	3.80636e-05
chr20	2654843	9.80352e-05
chr20	2654689	6.88459e-05
chr20	2654375	4.24058e-05
chr20	2654371	0.000102848
chr20	2653412	1.42264e-05
chr20	2653296	0.000340193
chr20	2653205	0.000179855
chr20	2653146	0.000296219
chr20	2653125	0.000677745
chr20	2653073	0.000496044
chr20	2652942	0.00073453
chr20	2652810	0.000139214
chr20	2652107	0.000169982
chr20	2652078	8.6765e-05
chr20	2652025	0.000328665
chr20	2651944	1.80296e-05
chr20	2651799	6.40737e-05
chr20	2651640	4.45825e-05
chr20	2651609	2.56712e-05
chr20	2651240	1.11741e-06
chr20	2650801	9.79656e-05
chr20	2650771	0.000172535
chr20	2649952	0.000158048
chr20	2649917	5.20264e-05
chr20	2649813	8.68226e-05
chr20	2649722	7.59493e-06
chr20	2649647	0.000180046
chr20	2647998	0.000624546
chr20	2647995	0.000624546
chr20	2647993	0.000623471
chr20	2647833	0.000196482
chr20	2647771	0.000671617
chr20	2647661	0.000133536
chr20	2647611	0.000316871
chr20	2647601	0.000143598
chr20	2646729	3.91533e-05
chr20	2644969	0.000982961
chr20	2644961	0.000161905
chr20	2644736	0.00112614
chr20	2644693	0.00399197
chr20	2644641	0.000530926
chr20	2644470	0.000654538
chr20	2644461	0.00103976
chr20	2644454	0.000855631
chr20	2644441	0.001419
chr20	2643935	8.07884e-05
chr20	2643600	0.00132595
chr20	2643561	0.00169561
chr20	2643486	0.00347224
chr20	2642620	0.000104912
chr20	2642616	0.000202018
chr20	2642608	8.93002e-05
chr20	2642596	0.000158703
chr20	2642587	0.00262592
chr20	2642188	0.000809936
chr20	2641681	0.000392478
chr20	2641055	5.97939e-05
chr20	2641013	0.00255302
chr20	2640931	0.000995052
chr20	2640925	0.0034879
chr20	2640859	0.00210539
chr20	2640660	0.000353312
chr20	2639941	5.9659e-05
chr20	2637488	0.0247882
chr20	2637052	0.00448065
chr20	2637048	0.00448065
chr20	2636937	0.000657805
chr20	2636914	0.00038512
chr20	2636366	0.00143553
chr20	2636365	9.76454e-05
chr20	2636146	0.0222366
chr20	2636100	0.000202169
chr20	2635888	0.0106064
chr20	2635818	0.000729363
chr20	2635783	0.00282487
chr20	2635672	0.000539916
chr20	2635509	0.00258858
chr20	2635405	0.111241
chr20	2635305	0.00727488
chr20	2635238	0.0649682
chr20	2635101	0.00864851
chr20	2634994	0.0243117
chr20	2634514	0.026073
chr20	2625470	0.00138948
chr20	2624965	0.00133548
chr20	2622991	0.0909556
chr20	2617518	0.646841
chr20	2617093	0.0241669
chr20	2616766	0.00922497
chr20	2616385	0.804034
chr20	2612514	0.441691
chr20	2612060	0.0933434
chr20	2610185	0.30024
chr20	2609471	0.245533
chr20	2581451	0.621036
chr20	2578665	0.680421
chr20	2576290	0.297015
chr20	2576200	0.944725
chr20	2568186	0.225365
chr20	2567948	0.196903
chr20	2565056	0.728419
chr20	2561737	0.00580137
chr20	2561586	0.975158
chr20	2559346	0.661466
chr20	2543654	0.598928
chr20	2541093	0.276293
chr20	2538928	0.70557
chr20	2538565	0.867415
chr20	2538034	0.988874
chr20	2536548	0.843424
chr20	2534783	0.827023
chr20	2534478	0.838454
chr20	2529246	0.0666137
chr20	2528811	0.39776
chr20	2470518	0.279995
chr20	2462791	0.716331
chr20	2436349	0.316005
chr20	2435465	0.232807
chr20	2430748	0.43217
chr20	2430111	0.40227
chr20	2429813	0.214487
chr20	2413533	0.320445
chr20	2412851	0.220005
chr20	2408006	0.335053
chr20	2407020	0.603746
chr20	2400638	0.679829
chr20	2396577	0.857686
chr20	2386996	0.409694
chr20	2385950	0.594385
chr20	2385882	0.00489694
chr20	2385870	0.991911
chr20	2384453	0.754749
chr20	2383643	0.774702
chr20	2383541	0.819106
chr20	2383470	0.373718
chr20	2382273	0.465608
chr20	2380954	0.696025
chr20	2380761	0.370393
chr20	2379909	0.810316
chr20	2379882	0.919923
chr20	2374801	0.80009
chr20	2374657	0.486739
chr20	2373028	0.174194
chr20	2372954	0.0767058
chr20	2372867	0.949011
chr20	2372590	0.381562
chr20	2372492	0.228308
chr20	2372420	0.538294
chr20	2372389	0.727915
chr20	2371881	0.689712
chr20	2371769	0.891987
chr20	2371678	0.842001
chr20	2371496	0.741192
chr20	2371272	0.611576
chr20	2371127	0.861343
chr20	2370974	0.441591
chr20	2370853	0.696524
chr20	2370397	0.863195
chr20	2370367	0.988222
chr20	2339848	0.34462
chr20	2328920	0.717961
chr20	2328272	0.653226
chr20	2325751	0.309593
chr20	2325724	0.615032
chr20	2318891	0.550373
chr20	2318890	0.550373
chr20	2305650	0.560279
chr20	2297636	0.506206
chr20	2292584	0.383155
chr20	2291587	0.0372615
chr20	2285563	0.186976
chr20	2282326	0.440558
chr20	2282311	0.982184
chr20	2259148	0.0378021
chr20	2238622	0.739061
chr20	2237134	0.582243
chr20	2213719	0.334043
chr20	2207731	0.263951
chr20	2207606	0.17404
chr20	2204158	0.622189
chr20	2202941	0.627922
chr20	2198610	0.0428306
chr20	2179289	0.0675724
chr20	2174740	0.850495
chr20	2174241	0.524808
chr20	2173203	0.853639
chr20	2170519	0.797716
chr20	2169918	0.862489
chr20	2169140	0.539139
chr20	2169063	0.79159
chr20	2168572	0.235347
chr20	2167677	0.340716
chr20	2167406	1.85182e-08
chr20	2167153	0.837846
chr20	2167125	0.375532
chr20	2166801	0.00019589
chr20	2166761	0.839815
chr20	2166720	0.860793
chr20	2166429	0.753424
chr20	2166426	0.000981641
chr20	2166044	0.748026
chr20	2165783	0.743912
chr20	2165753	0.742131
chr20	2165227	0.787395
chr20	2164976	0.95372
chr20	2164947	0.778097
chr20	2164765	0.821906
chr20	2163521	0.405802
chr20	2163515	0.394594
chr20	2163501	8.72735e-11
chr20	2163466	0.291955
chr20	2163214	0.145612
chr20	2163123	0.457983
chr20	2162665	0.174385
chr20	2162631	0.193638
chr20	2162504	0.523918
chr20	2162298	0.52749
chr20	2162108	0.147558
chr20	2162064	0.455298
chr20	2161840	0.17846
chr20	2161769	0.524873
chr20	2160755	0.320351
chr20	2160596	0.308315
chr20	2160540	0.494886
chr20	2160357	0.00265388
chr20	2158636	0.412785
chr20	2158598	0.704072
chr20	2158549	0.421117
chr20	2158333	0.778139
chr20	2158230	0.682867
chr20	2158146	0.569248
chr20	2158130	0.664736
chr20	2158047	0.711887
chr20	2157994	0.711887
chr20	2157911	6.57282e-12
chr20	2157881	0.872033
chr20	2157880	0.872033
chr20	2157824	0.895014
chr20	2157095	0.45569
chr20	2157026	0.418246
chr20	2156748	0.862943
chr20	2156725	0.626706
chr20	2156720	0.626706
chr20	2156649	0.707505
chr20	2156606	0.707505
chr20	2156348	0.917369
chr20	2156309	0.716769
chr20	2156304	0.716769
chr20	2156207	0.710494
chr20	2156201	0.710494
chr20	2156200	0.710494
chr20	2156189	7.52701e-15
chr20	2156156	0.734977
chr20	2156010	0.563471
chr20	2155989	0.926122
chr20	2155893	0.995689
chr20	2155874	0.596893
chr20	2155849	0.716838
chr20	2155848	0.629074
chr20	2155792	0.977137
chr20	2155571	0.636876
chr20	2155487	0.756348
chr20	2155237	0.000871401
chr20	2155219	0.769406
chr20	2154767	0.0098832
chr20	2154761	0.764449
chr20	2154569	0.979829
chr20	2154538	0.738465
chr20	2153667	0.874077
chr20	2153361	0.645538
chr20	2153173	0.71548
chr20	2153139	0.701392
chr20	2153137	0.758779
chr20	2153086	0.880402
chr20	2153068	0.868045
chr20	2152985	0.528916
chr20	2152919	0.528537
chr20	2152775	0.941
chr20	2152656	0.0120111
chr20	2152425	0.016768
chr20	2152226	0.830154
chr20	2152225	0.830154
chr20	2151961	0.957725
chr20	2151947	0.53775
chr20	2151906	0.53775
chr20	2151730	0.553039
chr20	2151715	0.775221
chr20	2151698	9.60308e-10
chr20	2150957	0.582085
chr20	2150949	0.682847
chr20	2150553	0.483038
chr20	2148694	0.197636
chr20	2148441	0.381542
chr20	2148196	0.824259
chr20	2147875	0.00718767
chr20	2147765	2.65446e-13
chr20	2146822	0.119358
chr20	2145628	0.00750329
chr20	2145449	1.37119e-07
chr20	2145380	1.84008e-10
chr20	2145379	2.84299e-07
chr20	2145041	4.03575e-07
chr20	2144810	9.53121e-06
chr20	2144579	8.45447e-09
chr20	2144197	0.00725198
chr20	2144109	5.51714e-11
chr20	2144104	1.26958e-08
chr20	2143260	5.50359e-11
chr20	2143040	0.32382
chr20	2142862	9.31043e-06
chr20	2142073	1.08763e-05
chr20	2141726	5.05687e-11
chr20	2141378	1.23708e-06
chr20	2141373	1.13907e-08
chr20	2141328	4.20534e-06
chr20	2140620	1.54018e-06
chr20	2140518	6.28744e-06
chr20	2140399	7.76615e-09
chr20	2140394	4.86628e-07
chr20	2140377	1.5888e-07
chr20	2140338	5.35703e-10
chr20	2140255	5.43145e-06
chr20	2140224	9.89048e-07
chr20	2139952	2.02161e-06
chr20	2139938	4.49105e-06
chr20	2139857	4.59542e-10
chr20	2139855	5.13424e-08
chr20	2139815	3.17947e-09
chr20	2139649	2.45091e-10
chr20	2139437	1.87639e-09
chr20	2139288	3.26079e-05
chr20	2139285	4.38265e-05
chr20	2139233	1.78004e-08
chr20	2138665	6.85687e-05
chr20	2137732	6.09466e-05
chr20	2137027	0.750569
chr20	2136222	8.10606e-13
chr20	2136168	3.08109e-06
chr20	2132471	0.0145205
chr20	2132356	0.121117
chr20	2130915	0.0653354
chr20	2129400	1.74678e-12
chr20	2128492	0.497564
chr20	2128179	0.131516
chr20	2127107	9.63621e-13
chr20	2126296	1.76476e-08
chr20	2125704	0.515724
chr20	2125444	0.470646
chr20	2124978	0.782815
chr20	2124674	0.154057
chr20	2124379	4.95971e-07
chr20	2124322	0.00607359
chr20	2124188	0.50008
chr20	2120504	0.864592
chr20	2120255	0.323676
chr20	2119965	0.898557
chr20	2119783	0.983094
chr20	2117713	1.18264e-09
chr20	2117712	2.67807e-09
chr20	2116312	0.404935
chr20	2116046	0.233495
chr20	2115796	0.235853
chr20	2115786	0.189369
chr20	2115364	0.560454
chr20	2114618	0.0866325
chr20	2114241	0.0950352
chr20	2114071	0.00724692
chr20	2113845	0.365799
chr20	2112224	0.480124
chr20	2111177	0.560527
chr20	2110946	0.000661855
chr20	2110283	0.0192966
chr20	2110018	0.658501
chr20	2109836	0.527879
chr20	2109773	0.334504
chr20	2109759	0.00270086
chr20	2108572	0.000176044
chr20	2108560	0.000984781
chr20	2106645	0.661822
chr20	2106316	2.06799e-05
chr20	2105545	0.753935
chr20	2105341	3.20756e-08
chr20	2103554	0.10843
chr20	2100704	0.0502256
chr20	2100567	7.86495e-10
chr20	2100218	0.010572
chr20	2089484	0.892154
chr20	2086410	0.945633
chr20	2086223	0.407791
chr20	2085776	0.0403943
chr20	2081488	0.700002
chr20	2080311	0.775878
chr20	2066214	0.231004
chr20	2066157	0.1718
chr20	2066151	0.0638388
chr20	2065699	0.0134846
chr20	2065635	0.317649
chr20	2063834	0.0980007
chr20	2061395	0.711756
chr20	2061352	0.435331
chr20	2061327	0.199993
chr20	2060261	0.97738
chr20	2059220	0.356826
chr20	2058913	0.441147
chr20	2058829	0.651415
chr20	2058705	0.74965
chr20	2058569	0.227203
chr20	2058536	0.74965
chr20	2056126	0.939221
chr20	2056082	0.163405
chr20	2051415	0.343789
chr20	2038316	0.0319728
chr20	2035165	0.00123581
chr20	2032760	0.749457
chr20	2031709	0.137267
chr20	2031448	0.789791
chr20	2030740	0.125424
chr20	2029942	0.0489139
chr20	2024815	0.521487
chr20	2021143	0.896694
chr20	2020664	0.529519
chr20	2020283	0.529519
chr20	2002995	1.37957e-08
chr20	1995101	0.704555
chr20	1991137	1.05147e-05
chr20	1987370	0.37812
chr20	1985598	3.96825e-05
chr20	1985474	0.000533558
chr20	1981174	1.9034e-09
chr20	1981003	2.91051e-09
chr20	1980707	0.919824
chr20	1980610	0.280939
chr20	1980557	0.00141358
chr20	1980313	3.45264e-09
chr20	1980230	4.25651e-09
chr20	1980133	3.62565e-10
chr20	1980088	1.67014e-11
chr20	1980063	5.52471e-10
chr20	1980002	3.47873e-09
chr20	1979840	6.6146e-05
chr20	1979324	3.09787e-09
chr20	1979212	8.06538e-10
chr20	1979092	1.67343e-10
chr20	1979076	4.27822e-11
chr20	1979024	3.80805e-13
chr20	1979001	4.51263e-10
chr20	1978785	1.16978e-12
chr20	1978459	3.23303e-07
chr20	1978351	1.7752e-11
chr20	1978302	0.0052679
chr20	1977993	4.40971e-14
chr20	1977872	3.97946e-08
chr20	1977818	7.24814e-07
chr20	1977684	0.0607694
chr20	1977663	0.417718
chr20	1977425	0.330425
chr20	1976946	1.64101e-08
chr20	1976912	0.566079
chr20	1976774	0.232687
chr20	1976737	6.38346e-16
chr20	1976574	2.47412e-08
chr20	1976426	0.269449
chr20	1975409	0.253303
chr20	1975246	0.154806
chr20	1975144	3.91849e-06
chr20	1975046	0.0560856
chr20	1974995	0.551247
chr20	1974721	0.736289
chr20	1974685	0.0666551
chr20	1974606	0.576916
chr20	1974305	0.900836
chr20	1973115	0.387149
chr20	1973106	0.273103
chr20	1973092	0.116568
chr20	1973072	0.899641
chr20	1972982	0.220643
chr20	1972766	0.835891
chr20	1972687	0.959975
chr20	1972581	0.435242
chr20	1972568	0.530369
chr20	1969515	0.856154
chr20	1969514	0.668439
chr20	1969337	0.474675
chr20	1969302	0.595698
chr20	1969298	0.595698
chr20	1968607	0.869687
chr20	1968500	0.764479
chr20	1968375	0.78645
chr20	1968374	0.761286
chr20	1967752	0.820492
chr20	1967292	0.821707
chr20	1966986	0.951405
chr20	1966680	0.798906
chr20	1966612	0.753912
chr20	1966598	0.33469
chr20	1966530	0.641542
chr20	1966480	0.673277
chr20	1966428	0.779028
chr20	1966153	0.494539
chr20	1966137	0.47937
chr20	1966101	0.74231
chr20	1965945	0.931928
chr20	1965920	0.853087
chr20	1965917	0.853087
chr20	1965626	0.845349
chr20	1965339	0.353931
chr20	1964716	0.967538
chr20	1963910	0.989096
chr20	1963881	0.988028
chr20	1963862	0.59125
chr20	1963846	0.93189
chr20	1963770	0.790981
chr20	1963682	0.246325
chr20	1963675	0.788272
chr20	1963251	0.90116
chr20	1963248	0.90116
chr20	1963029	0.735214
chr20	1962011	1.35615e-31
chr20	1961455	2.15425e-21
chr20	1961434	1.28859e-18
chr20	1961428	1.27797e-18
chr20	1954589	0.152643
chr20	1952489	0.702264
chr20	1951911	0.403229
chr20	1951762	0.975973
chr20	1951749	1.56469e-27
chr20	1951667	2.78854e-20
chr20	1951177	1.24657e-10
chr20	1950354	0.221336
chr20	1949965	0.107308
chr20	1949642	0.171564
chr20	1949622	2.68256e-28
chr20	1949248	0.509855
chr20	1949051	1.02496e-27
chr20	1948922	3.71885e-31
chr20	1948432	2.7811e-23
chr20	1948307	1.07961e-31
chr20	1948248	2.30382e-27
chr20	1948203	0.429796
chr20	1948182	3.53042e-22
chr20	1948177	5.01177e-28
chr20	1948081	6.98463e-29
chr20	1947885	2.93234e-35
chr20	1947867	5.94966e-24
chr20	1947849	2.27746e-27
chr20	1947538	1.48108e-33
chr20	1947327	1.31548e-25
chr20	1947220	8.94112e-30
chr20	1947143	8.46598e-29
chr20	1946852	9.12329e-29
chr20	1946757	0.0220218
chr20	1946553	0.0828032
chr20	1946421	8.38967e-28
chr20	1946283	3.99254e-28
chr20	1946018	4.57568e-26
chr20	1946001	6.5681e-34
chr20	1945953	6.17694e-28
chr20	1945754	3.16365e-28
chr20	1945671	0.0359744
chr20	1945643	1.37527e-24
chr20	1945549	2.45388e-22
chr20	1945398	6.52723e-25
chr20	1945308	3.11831e-33
chr20	1945276	0.159143
chr20	1944932	2.41468e-21
chr20	1944920	2.10988e-31
chr20	1944823	5.06204e-25
chr20	1944623	1.23522e-24
chr20	1944574	1.20646e-24
chr20	1944546	4.45547e-25
chr20	1944259	5.02678e-26
chr20	1944255	2.28774e-27
chr20	1944228	8.38632e-27
chr20	1944218	8.38632e-27
chr20	1943896	1.15714e-33
chr20	1943888	9.83678e-28
chr20	1943853	2.22727e-27
chr20	1943732	6.74629e-27
chr20	1943715	2.8191e-27
chr20	1943707	2.28194e-27
chr20	1943347	1.1929e-27
chr20	1943282	1.17739e-25
chr20	1943131	8.2482e-26
chr20	1943060	2.86253e-27
chr20	1942960	1.19818e-25
chr20	1942848	4.5501e-24
chr20	1942779	1.18266e-21
chr20	1942683	3.77456e-29
chr20	1942236	9.62995e-28
chr20	1941973	1.07564e-33
chr20	1941752	1.55603e-27
chr20	1941659	1.97368e-27
chr20	1941405	8.53945e-28
chr20	1941057	1.83126e-33
chr20	1940738	4.71019e-27
chr20	1940063	0.209531
chr20	1939978	2.03045e-33
chr20	1939193	7.05411e-35
chr20	1938961	3.1481e-33
chr20	1938902	4.52098e-24
chr20	1938895	3.23964e-32
chr20	1938701	4.85403e-33
chr20	1938631	5.39255e-36
chr20	1938581	9.40213e-34
chr20	1938230	4.00363e-35
chr20	1937922	3.75657e-33
chr20	1937920	2.02401e-33
chr20	1937916	3.36153e-33
chr20	1937754	6.2273e-34
chr20	1937235	2.68183e-29
chr20	1937168	1.47628e-28
chr20	1937119	0.655086
chr20	1937094	2.19919e-24
chr20	1936896	2.37699e-25
chr20	1936862	4.81021e-34
chr20	1936666	0.186491
chr20	1936515	6.66265e-33
chr20	1936345	1.41463e-23
chr20	1936267	3.16189e-33
chr20	1936195	1.93332e-24
chr20	1935868	2.64862e-25
chr20	1935797	5.13876e-35
chr20	1935642	0.546676
chr20	1935597	4.43559e-31
chr20	1935376	2.50483e-27
chr20	1935290	1.08904e-22
chr20	1935230	9.25925e-35
chr20	1935151	7.20389e-23
chr20	1935101	0.68957
chr20	1935027	1.44509e-24
chr20	1934972	7.89405e-26
chr20	1934968	7.66887e-21
chr20	1934919	2.25955e-35
chr20	1934514	0.318489
chr20	1934470	8.0736e-34
chr20	1934419	8.92426e-35
chr20	1934394	9.14318e-23
chr20	1934302	6.61168e-31
chr20	1934255	4.46852e-32
chr20	1934244	0.409358
chr20	1934216	0.872301
chr20	1934074	0.792857
chr20	1934051	9.3444e-20
chr20	1934007	6.4065e-33
chr20	1933804	1.34086e-27
chr20	1933613	0.772651
chr20	1933250	6.49331e-34
chr20	1933205	9.63312e-31
chr20	1933180	0.274572
chr20	1933156	0.41688
chr20	1933130	0.420947
chr20	1932947	4.30415e-20
chr20	1932572	0.670361
chr20	1932539	1.31103e-25
chr20	1932492	9.28482e-33
chr20	1932426	6.00788e-32
chr20	1932286	1.20722e-19
chr20	1932051	2.45296e-20
chr20	1932047	2.09594e-20
chr20	1932013	1.33926e-31
chr20	1931971	2.65354e-19
chr20	1931678	3.88363e-34
chr20	1931673	1.13627e-33
chr20	1931656	0.856074
chr20	1931464	0.266477
chr20	1931295	0.640753
chr20	1931188	0.347631
chr20	1931178	6.74995e-21
chr20	1931134	4.87986e-33
chr20	1930810	6.36222e-28
chr20	1930563	2.99505e-23
chr20	1930515	3.82623e-21
chr20	1930479	1.54021e-28
chr20	1930414	2.23783e-36
chr20	1930209	1.25647e-19
chr20	1930159	2.07774e-35
chr20	1930008	0.94953
chr20	1929933	1.16678e-18
chr20	1929902	1.52037e-28
chr20	1929872	8.64902e-31
chr20	1929739	0.505388
chr20	1929477	4.50471e-36
chr20	1929465	0.815857
chr20	1929294	0.993442
chr20	1929229	3.38464e-23
chr20	1929097	7.00859e-20
chr20	1928984	4.72378e-33
chr20	1928850	4.8694e-35
chr20	1928770	6.75156e-31
chr20	1928706	0.823664
chr20	1928650	0.844261
chr20	1928536	2.74189e-36
chr20	1928528	6.78143e-36
chr20	1928130	1.23148e-36
chr20	1928099	2.30018e-20
chr20	1928021	7.36183e-31
chr20	1928008	0.380372
chr20	1927979	1.30965e-20
chr20	1927213	0.900061
chr20	1927174	2.81088e-28
chr20	1927155	4.52932e-33
chr20	1927075	1.83522e-33
chr20	1927005	8.33301e-20
chr20	1926924	7.69513e-35
chr20	1926851	2.14675e-19
chr20	1926846	8.38391e-22
chr20	1926573	1.28859e-35
chr20	1926428	2.53135e-15
chr20	1926205	2.2987e-33
chr20	1926178	8.98431e-38
chr20	1926170	4.45743e-36
chr20	1926169	3.05395e-35
chr20	1926153	9.03193e-36
chr20	1926100	3.74771e-21
chr20	1926064	7.21675e-36
chr20	1926044	0.0227498
chr20	1926014	5.87231e-26
chr20	1925904	0.0166046
chr20	1925774	0.129149
chr20	1925730	6.81123e-22
chr20	1925717	4.71518e-10
chr20	1925715	3.79354e-05
chr20	1925681	0.0361733
chr20	1925658	5.77892e-10
chr20	1925624	1.92583e-23
chr20	1925548	1.08688e-22
chr20	1925389	5.06425e-40
chr20	1925365	0.859666
chr20	1925363	0.282507
chr20	1925269	1.70788e-36
chr20	1925263	3.17027e-21
chr20	1924968	1.29629e-17
chr20	1924767	9.92845e-37
chr20	1924751	5.22307e-37
chr20	1924664	1.00001e-19
chr20	1924556	6.96353e-39
chr20	1924173	6.30636e-23
chr20	1924167	1.98458e-35
chr20	1924127	2.75857e-15
chr20	1923879	1.19834e-35
chr20	1923776	1.86931e-15
chr20	1923456	9.97397e-22
chr20	1923406	4.04096e-35
chr20	1923301	1.23349e-21
chr20	1923278	1.75068e-35
chr20	1923198	2.92102e-19
chr20	1922893	2.49338e-34
chr20	1922888	3.1545e-20
chr20	1922848	7.64721e-33
chr20	1922816	7.255e-21
chr20	1922465	6.22758e-22
chr20	1922373	1.93419e-23
chr20	1922341	4.45071e-26
chr20	1922243	1.73506e-24
chr20	1922240	2.79279e-21
chr20	1921737	1.55619e-29
chr20	1921727	1.23726e-20
chr20	1921721	3.7262e-24
chr20	1921702	6.34543e-19
chr20	1921565	6.77941e-34
chr20	1921415	1.94461e-29
chr20	1921345	5.01971e-34
chr20	1921241	5.02055e-20
chr20	1921056	6.55718e-22
chr20	1920956	1.7865e-18
chr20	1920906	3.98675e-21
chr20	1920879	8.86293e-19
chr20	1920853	2.63999e-18
chr20	1920624	1.70384e-32
chr20	1920586	9.49799e-23
chr20	1920513	6.05905e-31
chr20	1920479	4.40413e-31
chr20	1920391	2.23682e-30
chr20	1920358	2.37911e-32
chr20	1919853	2.36508e-19
chr20	1919661	6.9475e-17
chr20	1919631	1.03843e-33
chr20	1919592	1.1727e-34
chr20	1919273	4.05746e-32
chr20	1919056	0.0173229
chr20	1918859	0.508415
chr20	1918591	1.95267e-15
chr20	1918578	1.98944e-16
chr20	1718303	0.519934
chr20	1718308	4.67711e-33
chr20	1718334	0.0331872
chr20	1918110	6.31656e-17
chr20	1917981	3.7259e-37
chr20	1917974	3.06324e-36
chr20	1917844	0.264607
chr20	1917831	1.37825e-17
chr20	1917814	0.211085
chr20	1917780	1.38118e-16
chr20	1917754	1.60683e-36
chr20	1917738	1.06765e-15
chr20	1917728	5.80111e-19
chr20	1917670	0.278439
chr20	1917647	2.287e-17
chr20	1917598	1.09346e-35
chr20	1917590	0.152908
chr20	1917423	1.17632e-12
chr20	1917364	1.46848e-35
chr20	1917358	9.37851e-17
chr20	1917314	5.14866e-16
chr20	1917253	0.184343
chr20	1916831	4.12854e-16
chr20	1916824	1.79977e-16
chr20	1916813	0.0885003
chr20	1916745	2.23334e-36
chr20	1916721	0.149915
chr20	1916619	1.2269e-13
chr20	1916606	6.77821e-16
chr20	1916492	0.126464
chr20	1916471	0.029029
chr20	1916415	0.103666
chr20	1916389	1.497e-36
chr20	1916329	1.52217e-39
chr20	1916297	9.87873e-18
chr20	1916290	6.94466e-34
chr20	1916120	1.63682e-20
chr20	1916029	4.72207e-38
chr20	1916002	4.8451e-17
chr20	1915989	3.62772e-18
chr20	1915914	0.316472
chr20	1915896	0.201574
chr20	1915895	0.0199473
chr20	1915780	7.7157e-19
chr20	1915750	4.32253e-31
chr20	1915675	7.18238e-37
chr20	1915515	3.47623e-34
chr20	1915509	2.88817e-31
chr20	1915493	9.86994e-28
chr20	1915413	8.4016e-39
chr20	1915409	4.22783e-18
chr20	1915399	1.69793e-38
chr20	1915393	0.440852
chr20	1915324	6.99789e-17
chr20	1915300	0.0624827
chr20	1915299	2.19061e-22
chr20	1915274	0.511013
chr20	1915258	0.117245
chr20	1915253	1.66057e-32
chr20	1915181	3.98776e-18
chr20	1915168	0.453749
chr20	1915089	0.538078
chr20	1915078	0.244298
chr20	1915002	1.3219e-22
chr20	1914956	1.5898e-38
chr20	1914946	4.37334e-15
chr20	1914944	0.488307
chr20	1914866	0.0584777
chr20	1914767	0.0963961
chr20	1914727	0.0619999
chr20	1914669	0.167753
chr20	1914630	0.4983
chr20	1914586	8.8117e-40
chr20	1914577	0.613028
chr20	1914567	0.534592
chr20	1914566	0.530985
chr20	1914442	8.97608e-41
chr20	1914059	6.02757e-26
chr20	1914023	1.57365e-38
chr20	1914018	0.195585
chr20	1914015	3.68161e-39
chr20	1914009	0.316681
chr20	1913946	8.73751e-34
chr20	1913692	0.179796
chr20	1913664	0.206512
chr20	1913589	1.29297e-14
chr20	1913317	5.29326e-37
chr20	1913061	0.0639186
chr20	1912905	6.73301e-16
chr20	1912776	3.7432e-37
chr20	1912757	0.0937981
chr20	1912734	1.76194e-37
chr20	1912688	1.7435e-21
chr20	1912475	3.95536e-21
chr20	1912268	5.90972e-15
chr20	1912238	0.356438
chr20	1912190	9.65783e-40
chr20	1912166	3.22993e-24
chr20	1911971	0.133492
chr20	1911950	0.150867
chr20	1911880	8.33445e-24
chr20	1911783	0.0208509
chr20	1911770	6.71192e-33
chr20	1911738	1.05254e-18
chr20	1911690	1.00439e-14
chr20	1911625	8.45855e-26
chr20	1911594	4.05107e-17
chr20	1911588	1.47176e-38
chr20	1911221	0.268683
chr20	1910891	0.188377
chr20	1910879	0.195862
chr20	1910825	0.421313
chr20	1910811	2.84843e-17
chr20	1910671	9.65182e-37
chr20	1910602	1.40303e-34
chr20	1910596	3.61722e-25
chr20	1910534	3.05562e-24
chr20	1910525	8.22072e-26
chr20	1910473	3.39004e-35
chr20	1910453	1.31669e-24
chr20	1910427	3.48851e-25
chr20	1910367	1.70563e-38
chr20	1910232	1.71721e-26
chr20	1910231	7.41067e-37
chr20	1910151	1.65522e-15
chr20	1909989	1.2158e-40
chr20	1909850	9.27269e-35
chr20	1909839	6.52056e-17
chr20	1909823	0.178616
chr20	1909804	0.0407834
chr20	1909376	0.0698536
chr20	1909324	1.31561e-33
chr20	1909249	0.0186682
chr20	1909199	8.69293e-17
chr20	1909170	1.08414e-16
chr20	1909151	0.115506
chr20	1909069	0.066569
chr20	1909030	1.50322e-16
chr20	1909000	1.00874e-15
chr20	1908999	1.00874e-15
chr20	1908679	0.0575579
chr20	1908509	2.40577e-19
chr20	1908489	0.0802065
chr20	1908473	0.058679
chr20	1908423	0.0270453
chr20	1908410	0.052712
chr20	1908345	8.28903e-33
chr20	1908342	0.0595299
chr20	1908301	2.82553e-34
chr20	1908264	0.0071585
chr20	1908262	0.0989904
chr20	1908255	3.09749e-34
chr20	1908226	0.00154091
chr20	1908188	0.000774919
chr20	1908146	3.59033e-15
chr20	1908142	1.37587e-41
chr20	1908138	0.0579624
chr20	1908021	2.05311e-17
chr20	1908009	0.0554747
chr20	1907907	0.16236
chr20	1907901	3.56089e-35
chr20	1907858	2.99605e-36
chr20	1907455	2.09023e-17
chr20	1907419	1.03235e-38
chr20	1907402	0.183126
chr20	1907303	2.24539e-24
chr20	1907264	1.51589e-24
chr20	1907227	1.29504e-23
chr20	1907162	0.012263
chr20	1907106	1.50192e-15
chr20	1906916	5.24655e-41
chr20	1906741	0.000648048
chr20	1906708	9.41545e-18
chr20	1906600	4.95607e-41
chr20	1906432	0.0467374
chr20	1906396	0.00265574
chr20	1906385	6.84095e-41
chr20	1906379	0.003103
chr20	1906347	1.20579e-16
chr20	1906337	9.7525e-19
chr20	1906319	6.10687e-35
chr20	1906013	0.0268633
chr20	1905923	1.26902e-17
chr20	1905907	0.010442
chr20	1905887	0.0148021
chr20	1905755	1.30598e-40
chr20	1905648	2.37284e-39
chr20	1905642	4.32664e-26
chr20	1905600	2.39108e-18
chr20	1905523	1.26084e-39
chr20	1905516	3.05465e-39
chr20	1905479	5.40366e-39
chr20	1905393	3.92495e-42
chr20	1905387	3.36629e-41
chr20	1905346	9.24668e-32
chr20	1905329	7.98458e-33
chr20	1905312	1.38537e-31
chr20	1905307	3.27704e-32
chr20	1905232	1.90815e-18
chr20	1905171	1.10712e-39
chr20	1904977	2.54799e-41
chr20	1904898	1.30739e-41
chr20	1904884	1.04233e-28
chr20	1904848	2.84571e-27
chr20	1904710	3.76644e-40
chr20	1904633	9.18269e-28
chr20	1904613	0.0193013
chr20	1904537	1.83231e-30
chr20	1904409	5.27425e-33
chr20	1904295	0.0119784
chr20	1904145	2.82799e-40
chr20	1904099	4.77619e-20
chr20	1903956	0.0175246
chr20	1903937	1.31104e-18
chr20	1903933	4.80459e-37
chr20	1903834	3.91895e-18
chr20	1903833	1.5307e-18
chr20	1903648	1.71471e-34
chr20	1903639	3.12368e-40
chr20	1903600	8.72513e-18
chr20	1903581	5.20233e-19
chr20	1903576	4.91223e-18
chr20	1903561	5.00322e-27
chr20	1903240	1.75351e-21
chr20	1903201	7.3268e-40
chr20	1903106	1.04277e-41
chr20	1903068	4.82316e-42
chr20	1902986	2.21263e-28
chr20	1902659	2.87452e-41
chr20	1902585	0.256819
chr20	1902501	1.04646e-19
chr20	1902376	3.30629e-38
chr20	1902289	1.32928e-30
chr20	1902164	1.2085e-38
chr20	1902144	5.02326e-37
chr20	1902131	4.14696e-38
chr20	1902130	0.0227521
chr20	1902082	4.74055e-42
chr20	1902081	1.78413e-28
chr20	1902060	2.83297e-42
chr20	1901958	1.60137e-25
chr20	1901903	1.22894e-28
chr20	1901889	5.84543e-27
chr20	1901819	0.0393032
chr20	1901764	0.0711764
chr20	1901150	5.73004e-41
chr20	1901033	6.05248e-41
chr20	1900851	0.00310007
chr20	1900767	4.146e-28
chr20	1900738	5.21318e-28
chr20	1900556	4.21297e-19
chr20	1900059	5.94861e-28
chr20	1899925	3.99228e-41
chr20	1899694	1.5893e-42
chr20	1899660	0.0569639
chr20	1899628	7.9086e-20
chr20	1899124	0.0102034
chr20	1898668	0.023691
chr20	1898333	1.71747e-27
chr20	1898324	0.0762587
chr20	1898143	7.33429e-38
chr20	1898134	8.94157e-37
chr20	1898077	5.36238e-28
chr20	1898043	8.11574e-43
chr20	1897930	7.13288e-42
chr20	1897692	3.87296e-38
chr20	1897677	1.65312e-39
chr20	1897561	7.29298e-41
chr20	1897536	9.79828e-43
chr20	1897464	1.02411e-37
chr20	1897172	5.94353e-40
chr20	1896880	2.16362e-37
chr20	1896833	2.11178e-21
chr20	1896604	0.0966419
chr20	1896143	7.0487e-43
chr20	1895775	1.14064e-42
chr20	1895751	2.41337e-30
chr20	1895625	3.14284e-12
chr20	1895568	0.806201
chr20	1895489	2.34173e-39
chr20	1895355	1.22063e-36
chr20	1894835	5.75066e-18
chr20	1894615	8.02053e-19
chr20	1894278	0.0396204
chr20	1893962	2.62559e-18
chr20	1893861	7.78479e-15
chr20	1893696	3.84814e-23
chr20	1893472	0.428486
chr20	1893257	0.522313
chr20	1893039	2.69224e-08
chr20	1893017	0.0372642
chr20	1892694	8.93776e-06
chr20	1892573	1.08045e-21
chr20	1892514	5.08134e-22
chr20	1891839	0.882023
chr20	1891650	0.493249
chr20	1891307	2.12746e-20
chr20	1891205	0.739082
chr20	1891189	0.584756
chr20	1891185	0.450354
chr20	1891054	0.481405
chr20	1891050	0.704268
chr20	1890714	0.451723
chr20	1890705	2.40121e-06
chr20	1890587	0.639834
chr20	1890465	0.648589
chr20	1890387	0.684566
chr20	1890298	0.557522
chr20	1889795	5.71527e-15
chr20	1889783	3.08485e-09
chr20	1889524	4.92664e-18
chr20	1889458	3.46841e-07
chr20	1889353	2.34949e-07
chr20	1889030	1.04556e-07
chr20	1888913	3.2454e-08
chr20	1888844	1.50314e-08
chr20	1888843	7.67904e-07
chr20	1888323	1.9661e-05
chr20	1888289	7.56636e-07
chr20	1887394	2.44492e-05
chr20	1886936	3.68411e-07
chr20	1886858	1.07774e-08
chr20	1886647	4.46328e-06
chr20	1886634	2.19741e-09
chr20	1886544	4.63078e-05
chr20	1886398	1.85851e-05
chr20	1885807	0.000314005
chr20	1884996	5.45984e-06
chr20	1884589	1.95545e-07
chr20	1884015	1.09089e-13
chr20	1883499	0.0220171
chr20	1881465	0.0007514
chr20	1872054	0.00597098
chr20	1871863	0.0879851
chr20	1871834	0.00208499
chr20	1871807	0.00168458
chr20	1871152	0.0326362
chr20	1871141	0.0431628
chr20	1871137	0.0540819
chr20	1870954	0.00245081
chr20	1870925	0.00428082
chr20	1868098	4.32615e-05
chr20	1867933	0.0265601
chr20	1867307	0.0788226
chr20	1866985	0.127219
chr20	1866900	0.0513221
chr20	1866809	0.0064447
chr20	1866664	0.0664737
chr20	1866452	0.399534
chr20	1863828	0.185239
chr20	1863041	0.829482
chr20	1862280	0.000129568
chr20	1862028	0.00184906
chr20	1861472	0.00013972
chr20	1861236	0.615497
chr20	1859796	0.378347
chr20	1859309	0.82996
chr20	1856986	0.0574675
chr20	1853495	0.587585
chr20	1847093	0.746193
chr20	1846393	0.820229
chr20	1844817	0.101055
chr20	1844668	0.086153
chr20	1842794	0.908476
chr20	1842506	0.00381206
chr20	1841970	0.295611
chr20	1840933	0.50157
chr20	1838656	0.490653
chr20	1836868	0.657025
chr20	1834082	0.708979
chr20	1833635	0.550997
chr20	1832318	0.512812
chr20	1832312	0.493938
chr20	1830951	0.37825
chr20	1830345	0.0349454
chr20	1830105	0.329019
chr20	1829841	0.417388
chr20	1828601	0.23316
chr20	1828153	0.435463
chr20	1827760	0.981932
chr20	1827173	0.977271
chr20	1826149	0.148867
chr20	1826108	0.60301
chr20	1824578	0.79951
chr20	1823896	0.0731985
chr20	1821656	0.666717
chr20	1819535	0.153795
chr20	1816699	0.145507
chr20	1815421	0.0505863
chr20	1813637	0.060975
chr20	1811725	0.067155
chr20	1811155	0.0984902
chr20	1806861	0.125426
chr20	1805652	0.362541
chr20	1804094	0.157879
chr20	1802946	0.346467
chr20	1802903	0.39785
chr20	1802798	0.514462
chr20	1802745	0.73539
chr20	1802456	0.187927
chr20	1799026	0.664345
chr20	1798802	0.0651216
chr20	1798766	0.198478
chr20	1791134	0.738617
chr20	1791126	0.852053
chr20	1791003	0.989018
chr20	1790985	0.218652
chr20	1790533	0.350607
chr20	1790490	0.748475
chr20	1789697	0.652083
chr20	1789291	0.738092
chr20	1788805	0.482556
chr20	1788639	0.387847
chr20	1787937	0.716711
chr20	1786745	0.647886
chr20	1786701	0.23695
chr20	1786569	0.709577
chr20	1786437	0.286501
chr20	1786116	0.543322
chr20	1785837	0.332511
chr20	1785722	0.696607
chr20	1785512	0.0812503
chr20	1785370	0.684184
chr20	1784806	0.647546
chr20	1784345	0.527034
chr20	1784260	0.337145
chr20	1782060	0.559939
chr20	1781824	0.286501
chr20	1781813	0.362657
chr20	1781764	0.349336
chr20	1781671	0.227894
chr20	1781597	0.300128
chr20	1781475	0.286501
chr20	1781408	0.247704
chr20	1781240	0.348219
chr20	1781187	0.27385
chr20	1781096	0.266553
chr20	1781015	0.341826
chr20	1780039	0.458648
chr20	1779700	0.423895
chr20	1779638	0.439113
chr20	1779635	0.566359
chr20	1779534	0.253454
chr20	1779531	0.322257
chr20	1779436	0.692732
chr20	1779428	0.984304
chr20	1779069	0.927278
chr20	1778974	0.369346
chr20	1778872	0.30157
chr20	1778500	0.39379
chr20	1778284	0.426648
chr20	1777937	0.324638
chr20	1777919	0.300428
chr20	1777098	0.762792
chr20	1777093	0.0864938
chr20	1777032	0.496093
chr20	1776960	0.504334
chr20	1776535	0.396476
chr20	1776494	0.449043
chr20	1776070	0.830024
chr20	1773939	0.766675
chr20	1773832	0.130939
chr20	1773754	0.854106
chr20	1773350	0.251158
chr20	1773193	0.874507
chr20	1772738	0.512731
chr20	1772310	0.579037
chr20	1771908	0.405597
chr20	1771568	0.658058
chr20	1771250	0.547628
chr20	1770874	0.551488
chr20	1770547	0.56473
chr20	1770410	0.429386
chr20	1770358	0.0537893
chr20	1770329	0.57752
chr20	1769904	0.616223
chr20	1769830	0.576905
chr20	1769824	0.591069
chr20	1769586	0.605387
chr20	1769496	0.601786
chr20	1769313	0.598225
chr20	1769298	0.82967
chr20	1769293	0.810012
chr20	1769258	0.994603
chr20	1769219	0.800448
chr20	1769140	0.703572
chr20	1767928	0.898445
chr20	1767927	0.965589
chr20	1767926	0.940266
chr20	1767607	0.216927
chr20	1767552	0.681025
chr20	1767324	0.667332
chr20	1767229	0.612538
chr20	1767193	0.6347
chr20	1767065	0.648763
chr20	1767063	0.648763
chr20	1767016	0.00557361
chr20	1766866	0.0156711
chr20	1766861	0.100745
chr20	1766760	0.578646
chr20	1766756	0.710696
chr20	1766620	0.805097
chr20	1766596	0.514875
chr20	1766518	0.506553
chr20	1766498	0.717803
chr20	1766475	0.362182
chr20	1766404	0.72621
chr20	1766376	0.00879956
chr20	1766368	0.770384
chr20	1766366	0.0025585
chr20	1766334	0.715981
chr20	1620571	0.921664
chr20	1620335	0.00406919
chr20	1620277	0.859547
chr20	1620222	0.0013211
chr20	1619965	0.966958
chr20	1619739	0.948291
chr20	1619726	0.0658458
chr20	1618423	0.0303994
chr20	1618367	0.904134
chr20	1618274	0.0228785
chr20	1618214	0.293315
chr20	1583638	0.457373
chr20	1583617	0.875219
chr20	1583613	0.144786
chr20	1583612	0.249876
chr20	1583525	0.124765
chr20	1583492	0.0177347
chr20	1583432	0.0103856
chr20	1583339	0.0177541
chr20	1583289	0.00793757
chr20	1583249	0.0854139
chr20	1583245	0.116221
chr20	1583244	0.259757
chr20	1583211	0.985177
chr20	1583173	0.928259
chr20	1723134	0.29414
chr20	1723063	0.314114
chr20	1723058	0.193812
chr20	1723040	0.314114
chr20	1723010	0.314114
chr20	1722974	0.314114
chr20	1722826	0.070667
chr20	1722817	0.0290409
chr20	1722754	0.149324
chr20	1722749	0.0818022
chr20	1722747	0.0827186
chr20	1722739	0.0996481
chr20	1722738	0.149324
chr20	1722737	0.100447
chr20	1722713	0.57367
chr20	1722673	0.156809
chr20	1722612	0.149324
chr20	1722579	0.103591
chr20	1722570	0.079382
chr20	1722554	0.0664223
chr20	1722522	0.184784
chr20	1722510	0.312331
chr20	1722415	0.765429
chr20	1722384	0.215335
chr20	1722369	0.745567
chr20	1722359	0.346467
chr20	1722358	0.331088
chr20	1722348	0.727967
chr20	1722347	0.727967
chr20	1722317	0.269582
chr20	1722304	0.367924
chr20	1722292	0.834292
chr20	1722265	0.81567
chr20	1722245	0.772801
chr20	1722244	0.503747
chr20	1722212	0.179806
chr20	1721869	0.520266
chr20	1721868	0.712936
chr20	1721776	0.761661
chr20	1721747	0.343721
chr20	1721732	0.443758
chr20	1721531	0.782874
chr20	1721514	0.307173
chr20	1721247	0.447165
chr20	1721024	0.52692
chr20	1721013	0.447584
chr20	1720984	0.398435
chr20	1720983	0.585517
chr20	1720951	0.540667
chr20	1720946	0.37876
chr20	1916954	0.501576
chr20	1720392	0.174195
chr20	1720382	0.752759
chr20	1720215	0.646396
chr20	1720192	0.679627
chr20	1720181	0.466513
chr20	1720177	0.769252
chr20	1720071	0.503404
chr20	1719930	0.41643
chr20	1719866	0.98798
chr20	1719851	0.405823
chr20	1719703	0.22378
chr20	1718854	0.362261
chr20	1718843	0.30718
chr20	1718614	0.771156
chr20	1718428	0.466045
chr20	1718407	0.310283
chr20	1718269	0.574221
chr20	1718242	0.552881
chr20	1718234	0.641819
chr20	1718117	0.695701
chr20	1718111	0.322512
chr20	1718000	0.30557
chr20	1645583	0.317127
chr20	1645536	0.332035
chr20	1612803	0.18477
chr20	1612791	0.600368
chr20	1612761	0.421845
chr20	1612751	0.224448
chr20	1612743	0.19739
chr20	1612643	0.421676
chr20	1612577	0.394753
chr20	1697836	0.918622
chr20	1697787	0.19292
chr20	1697779	0.576189
chr20	1697712	0.331518
chr20	1697685	0.93371
chr20	1697676	0.758391
chr20	1697582	0.73028
chr20	1697565	0.90085
chr20	1697551	0.606857
chr20	1697528	0.939937
chr20	1697504	0.30482
chr20	1697434	0.192653
chr20	1697427	0.192653
chr20	1697418	0.423461
chr20	1697414	0.149519
chr20	1697413	0.19707
chr20	1697398	0.348087
chr20	1697395	0.884627
chr20	1697394	0.69968
chr20	1697301	0.238524
chr20	1697145	0.474342
chr20	1697142	0.474342
chr20	1697084	0.63007
chr20	1697058	0.22134
chr20	1697029	0.527429
chr20	1697019	0.918286
chr20	1696951	0.11552
chr20	1696948	0.477609
chr20	1696944	0.594769
chr20	1696900	0.386275
chr20	1696851	0.275808
chr20	1696848	0.273922
chr20	1696673	0.261792
chr20	1696605	0.285417
chr20	1696571	0.388758
chr20	1696535	0.617012
chr20	1696487	0.592624
chr20	1696239	0.586219
chr20	1696229	0.0338594
chr20	1696183	0.383601
chr20	1696159	0.15612
chr20	1696128	0.0426424
chr20	1696087	0.83453
chr20	1695961	0.44997
chr20	1695952	0.207878
chr20	1695687	0.156501
chr20	1695661	0.353117
chr20	1695639	0.0476901
chr20	1695566	0.864538
chr20	1675575	0.136732
chr20	1675572	0.136732
chr20	1675428	0.195234
chr20	1675303	0.0724241
chr20	1675251	0.0580812
chr20	1675202	0.129883
chr20	1675154	0.654213
chr20	1675125	0.21122
chr20	1675104	0.0167337
chr20	1675097	0.875911
chr20	1675096	0.875911
chr20	1675084	0.155113
chr20	1675038	0.384154
chr20	1674955	0.294574
chr20	1674882	0.874358
chr20	1918618	0.400113
chr20	1674698	0.286924
chr20	1674641	0.164358
chr20	1674587	0.280167
chr20	1674549	0.249169
chr20	1674546	0.249169
chr20	1674532	0.634825
chr20	1674508	0.105316
chr20	1674480	0.0962929
chr20	1674464	0.474637
chr20	1674375	0.560912
chr20	1674362	0.654726
chr20	1674265	0.233733
chr20	1674264	0.819669
chr20	1674215	0.100604
chr20	1674203	0.100604
chr20	1674189	0.07663
chr20	1674133	0.49344
chr20	1674013	0.112414
chr20	1673992	0.361973
chr20	1673455	0.973742
chr20	1673177	0.961959
chr20	1673036	0.395057
chr20	1672948	0.377297
chr20	1672866	0.472268
chr20	1637080	0.380145
chr20	1636808	0.25501
chr20	1636674	0.674001
chr20	1636653	0.59575
chr20	1636575	0.808715
chr20	1636155	0.30786
chr20	1635954	0.122449
chr20	1635943	0.122449
chr20	1635714	0.353359
chr20	1635588	0.134465
chr20	1635366	0.555094
chr20	1635112	0.924188
chr20	1634734	0.617231
chr20	1633478	0.430231
chr20	1633087	0.368834
chr20	1633056	0.232016
chr20	1632652	0.349161
chr20	1632619	0.349161
chr20	1630503	0.626623
chr20	1630409	0.451191
chr20	1630327	0.21257
chr20	1630222	0.610094
chr20	1630163	0.195692
chr20	1630001	0.33461
chr20	1629981	0.530998
chr20	1629974	0.355179
chr20	1629797	0.145434
chr20	1629736	0.0110342
chr20	1629703	0.270418
chr20	1628546	0.487189
chr20	1628460	0.915929
chr20	1628453	0.51419
chr20	1628429	0.94456
chr20	1628415	0.635817
chr20	1628019	0.846299
chr20	1627974	0.593814
chr20	1627930	0.341454
chr20	1627859	0.133591
chr20	1562605	0.809426
chr20	1561972	0.315037
chr20	1561614	0.341106
chr20	1776985	0.963494
chr20	1776982	0.901649
chr20	1776524	0.13777
chr20	1776363	0.535777
chr20	1775436	0.985177
chr20	1774042	0.362061
chr20	1773887	0.580864
chr20	1773523	0.529167
chr20	1620574	0.100175
chr20	1620567	0.164482
chr20	1620382	0.689096
chr20	1620343	0.0565933
chr20	1620263	0.0894087
chr20	1620146	0.352375
chr20	1620068	0.108965
chr20	1619955	0.0871963
chr20	1619924	0.816942
chr20	1619800	0.702764
chr20	1618232	0.847474
chr20	1618012	0.879018
chr20	1618009	0.771621
chr20	1583552	0.764515
chr20	1583412	0.59115
chr20	1583351	0.41318
chr20	1583222	0.149719
chr20	1583206	0.216196
chr20	1583114	0.363562
chr20	1583101	0.949068
chr20	1583077	0.383908
chr20	1582946	0.587608
chr20	1582915	0.814709
chr20	1582861	0.777068
chr20	1722881	0.871314
chr20	1914885	1.08624e-13
chr20	1611894	1.09093e-11
chr20	1611886	2.88423e-12
chr20	1611882	1.04392e-12
chr20	1611859	4.89934e-11
chr20	1611787	1.26266e-13
chr20	1611786	2.5618e-16
chr20	1611739	8.2196e-14
chr20	1611700	3.81406e-13
chr20	1611699	6.70093e-14
chr20	1611656	0.0190916
chr20	1611624	2.10061e-10
chr20	1611601	4.22199e-18
chr20	1611596	9.22721e-19
chr20	1611528	0.0542676
chr20	1611441	2.61007e-19
chr20	1611425	0.3247
chr20	1611413	0.264367
chr20	1611399	8.81053e-18
chr20	1611394	1.30004e-13
chr20	1611357	0.36097
chr20	1611337	0.12197
chr20	1610875	0.161802
chr20	1610860	0.175943
chr20	1610820	0.308833
chr20	1610759	0.165739
chr20	1610697	0.423021
chr20	1610686	0.184027
chr20	1610588	0.0799067
chr20	1610533	0.333296
chr20	1610465	0.258285
chr20	1610461	0.372043
chr20	1610455	0.228321
chr20	1610431	0.97193
chr20	1610399	0.180172
chr20	1610180	0.230522
chr20	1610059	0.388844
chr20	1609957	1.75037e-13
chr20	1609935	0.125107
chr20	1609929	0.288641
chr20	1609879	0.417951
chr20	1609233	0.0826027
chr20	1609231	0.28842
chr20	1608922	0.719911
chr20	1608879	0.116094
chr20	1608868	0.208926
chr20	1608866	0.13583
chr20	1608778	0.173238
chr20	1608603	2.50479e-13
chr20	1608393	2.4428e-15
chr20	1608282	1.56425e-13
chr20	1608245	1.01045e-18
chr20	1608222	1.52379e-10
chr20	1608164	1.22203e-11
chr20	1608121	1.17776e-09
chr20	1718234	5.72065e-12
chr20	1718181	1.9969e-16
chr20	1718132	2.85142e-10
chr20	1718113	4.036e-13
chr20	1606896	3.55875e-12
chr20	1606887	2.08693e-11
chr20	1606817	3.9888e-08
chr20	1606815	0.924117
chr20	1606763	1.14068e-10
chr20	1606762	4.55681e-16
chr20	1606615	4.03396e-15
chr20	1606568	9.82602e-08
chr20	1606559	9.50756e-11
chr20	1606471	4.07027e-11
chr20	1606456	3.62016e-11
chr20	1606419	2.13347e-13
chr20	1606354	1.18665e-12
chr20	1606346	1.0218e-10
chr20	1606326	7.62239e-13
chr20	1606242	6.23458e-16
chr20	1606223	1.25455e-11
chr20	1606220	5.1566e-10
chr20	1606204	9.50251e-11
chr20	1606183	4.35434e-11
chr20	1605684	2.78092e-07
chr20	1605666	5.59984e-12
chr20	1605532	0.0137512
chr20	1605468	0.000181688
chr20	1605438	0.000718068
chr20	1605432	0.00121445
chr20	1605429	0.00099126
chr20	1605349	0.742961
chr20	1604345	3.77368e-15
chr20	1604290	1.95051e-08
chr20	1603941	3.95158e-13
chr20	1603924	9.38605e-14
chr20	1603578	1.06001e-09
chr20	1603482	1.67407e-11
chr20	1603158	2.04397e-12
chr20	1603021	0.320435
chr20	1602911	2.0531e-11
chr20	1602807	3.19239e-13
chr20	1602772	1.20212e-13
chr20	1569376	3.19379e-05
chr20	1569325	6.16976e-09
chr20	1602286	8.98253e-10
chr20	1602000	2.39519e-08
chr20	1601858	4.83007e-07
chr20	1601846	5.48295e-11
chr20	1601824	3.35494e-09
chr20	1601822	3.9011e-11
chr20	1601708	1.6137e-10
chr20	1601707	3.69811e-08
chr20	1601573	6.85608e-12
chr20	1599124	1.47586e-08
chr20	1599082	2.83394e-09
chr20	1599061	1.37921e-12
chr20	1599025	7.75227e-09
chr20	1598957	7.98641e-11
chr20	1598889	1.63891e-09
chr20	1598839	4.75561e-06
chr20	1598834	4.36688e-09
chr20	1598802	1.22108e-07
chr20	1598759	1.89618e-07
chr20	1598755	2.07545e-08
chr20	1598633	2.2632e-09
chr20	1598576	8.06631e-08
chr20	1598545	2.72886e-09
chr20	1598492	8.27655e-08
chr20	1598169	3.02312e-06
chr20	1598053	0.000105658
chr20	1598039	2.83934e-09
chr20	1597959	0.000349933
chr20	1597005	3.85463e-08
chr20	1767067	0.00643553
chr20	1588808	0.684981
chr20	1588743	0.987527
chr20	1587218	0.860104
chr20	1583069	0.543439
chr20	1723203	0.920141
chr20	1723201	0.71772
chr20	1723103	0.00354955
chr20	1914852	0.741031
chr20	1578888	2.69686e-06
chr20	1578816	0.486619
chr20	1578691	1.75632e-11
chr20	1578638	6.53552e-10
chr20	1578624	8.73932e-10
chr20	1578380	3.53719e-19
chr20	1578251	0.0525703
chr20	1578218	0.215838
chr20	1578155	0.00223994
chr20	1578112	0.234375
chr20	1578096	0.027238
chr20	1578090	0.0193699
chr20	1578050	0.288676
chr20	1578047	0.335646
chr20	1578009	0.0464714
chr20	1577983	0.131829
chr20	1577934	0.127194
chr20	1577924	0.038902
chr20	1577883	0.0864756
chr20	1577861	0.0252256
chr20	1577828	0.0772563
chr20	1577717	0.729399
chr20	1577567	0.000399169
chr20	1577562	0.0261913
chr20	1577557	0.017802
chr20	1577554	0.0441486
chr20	1577505	0.000306045
chr20	1577137	1.46908e-10
chr20	1577115	8.63363e-07
chr20	1577102	0.00024587
chr20	1577040	4.67124e-07
chr20	1576979	2.71041e-06
chr20	1576800	0.00139149
chr20	1576258	0.000399169
chr20	1576248	0.000872267
chr20	1576103	7.1812e-11
chr20	1576094	7.62717e-10
chr20	1576052	2.22904e-11
chr20	1576047	4.165e-11
chr20	1575931	1.58049e-13
chr20	1575491	2.85382e-05
chr20	1575490	3.50694e-05
chr20	1575249	0.027366
chr20	1575235	0.00139081
chr20	1575181	2.70853e-06
chr20	1575077	0.111039
chr20	1575057	0.0151724
chr20	1574998	0.00370724
chr20	1574993	0.0624529
chr20	1574889	0.0685374
chr20	1574888	1.96409e-07
chr20	1574886	0.0685374
chr20	1574883	0.0753137
chr20	1574882	2.15229e-18
chr20	1574794	0.00147746
chr20	1574790	0.0280879
chr20	1574313	0.00398486
chr20	1574201	1.14283e-17
chr20	1574172	0.0526479
chr20	1573956	0.00309567
chr20	1573801	0.0380752
chr20	1573600	0.0235631
chr20	1571889	0.224511
chr20	1571875	0.218132
chr20	1571870	0.0674803
chr20	1571832	0.241786
chr20	1571811	0.108487
chr20	1571579	0.260789
chr20	1571560	0.432342
chr20	1571432	0.0870262
chr20	1571246	0.555936
chr20	1571077	0.000329178
chr20	1570965	0.01776
chr20	1570907	0.0675846
chr20	1570864	0.0496983
chr20	1570768	0.0478747
chr20	1570662	0.184458
chr20	1570479	0.14234
chr20	1570182	0.186403
chr20	1570157	0.0985478
chr20	1570062	0.0716974
chr20	1569933	0.347617
chr20	1569896	0.0264582
chr20	1569768	0.00237902
chr20	1569767	0.00237902
chr20	1569664	0.00349692
chr20	1569538	0.0346618
chr20	1569494	0.0115382
chr20	1569091	0.348238
chr20	1568890	0.287159
chr20	1568799	0.194909
chr20	1568789	0.246709
chr20	1568775	0.115354
chr20	1568705	0.379655
chr20	1568618	0.552613
chr20	1568614	0.73346
chr20	1566410	0.999348
chr20	1566137	0.163898
chr20	1565411	0.691567
chr20	1565261	0.942135
chr20	1565192	0.799041
chr20	1564865	0.844152
chr20	1562924	0.365375
chr20	1562648	0.133161
chr20	1562490	0.183239
chr20	1562341	0.0533083
chr20	1562168	0.0463826
chr20	1562122	0.43569

## Sheet: Human_Adipose_Subcutaneous
chr	pos	pval_nominal
chr16	83187119	0.363729
chr16	83187205	0.301135
chr16	83187542	0.930772
chr16	83187580	0.880257
chr16	83187789	0.18776
chr16	83188121	0.267689
chr16	83188285	0.999941
chr16	83188311	0.84271
chr16	83188544	0.214648
chr16	83188657	0.779047
chr16	83188831	0.122451
chr16	83188922	0.800045
chr16	83188977	0.84271
chr16	83189089	0.197734
chr16	83189153	0.779047
chr16	83189216	0.467484
chr16	83189429	0.196408
chr16	83189547	0.338839
chr16	83189618	0.656392
chr16	83189856	0.742534
chr16	83189972	0.352781
chr16	83189973	0.83008
chr16	83190485	0.317361
chr16	83190526	0.953223
chr16	83190685	0.95835
chr16	83190754	0.968755
chr16	83190820	0.895666
chr16	83190935	0.978054
chr16	83191052	0.618193
chr16	83191146	0.922175
chr16	83191330	0.170711
chr16	83191842	0.883993
chr16	83192019	0.808346
chr16	83192114	0.313608
chr16	83192150	0.251965
chr16	83192311	0.453274
chr16	83192532	0.309928
chr16	83192695	0.762526
chr16	83192816	0.309928
chr16	83192822	0.218169
chr16	83192849	0.435189
chr16	83192922	0.588992
chr16	83193056	0.461197
chr16	83193183	0.567067
chr16	83193409	0.660581
chr16	83193465	0.656392
chr16	83193685	0.835724
chr16	83194061	0.124758
chr16	83194341	0.921331
chr16	83194360	0.922175
chr16	83194365	0.69449
chr16	83194528	0.950526
chr16	83194545	0.922175
chr16	83194628	0.874705
chr16	83194638	0.872787
chr16	83194703	0.162777
chr16	83194832	0.922175
chr16	83195109	0.532432
chr16	83195140	0.564895
chr16	83195149	0.564895
chr16	83195210	0.656392
chr16	83195245	0.564895
chr16	83195255	0.564895
chr16	83195309	0.162777
chr16	83195513	0.11132
chr16	83195518	0.528552
chr16	83195613	0.900475
chr16	83196188	0.977346
chr16	83196525	0.884126
chr16	83196658	0.876453
chr16	83196660	0.518724
chr16	83198227	0.883993
chr16	83198263	0.830346
chr16	83198422	0.356113
chr16	83198448	0.26248
chr16	83198515	0.763949
chr16	83198518	0.172475
chr16	83198607	0.161998
chr16	83198747	0.925917
chr16	83199126	0.346461
chr16	83199396	0.702101
chr16	83199994	0.391807
chr16	83200099	0.670089
chr16	83200154	0.721573
chr16	83200254	0.965028
chr16	83200308	0.708252
chr16	83200428	0.27011
chr16	83200733	0.0975569
chr16	83200880	0.180586
chr16	83200983	0.46087
chr16	83201213	0.470366
chr16	83201392	0.53849
chr16	83201619	0.750936
chr16	83201713	0.549848
chr16	83201722	0.469418
chr16	83201854	0.251108
chr16	83202045	0.844607
chr16	83202097	0.173926
chr16	83202179	0.921765
chr16	83202475	0.273481
chr16	83202801	0.398622
chr16	83202897	0.161637
chr16	83202951	0.267003
chr16	83203050	0.880792
chr16	83203056	0.711692
chr16	83203129	0.880792
chr16	83203155	0.267919
chr16	83203156	0.880792
chr16	83203164	0.546348
chr16	83203549	0.910729
chr16	83203550	0.910729
chr16	83203573	0.711692
chr16	83203901	0.608248
chr16	83204034	0.954265
chr16	83204090	0.923174
chr16	83204114	0.991421
chr16	83204146	0.753273
chr16	83204342	0.753273
chr16	83204527	0.60351
chr16	83204663	0.753273
chr16	83204722	0.805453
chr16	83204779	0.805453
chr16	83204796	0.910729
chr16	83204843	0.403625
chr16	83204973	0.805453
chr16	83205020	0.910729
chr16	83205169	0.758013
chr16	83205236	0.758013
chr16	83205345	0.431135
chr16	83205407	0.492594
chr16	83205489	0.593991
chr16	83205544	0.680551
chr16	83205591	0.683765
chr16	83205708	0.758013
chr16	83205741	0.811894
chr16	83205778	0.811894
chr16	83205786	0.683765
chr16	83205788	0.849023
chr16	83205878	0.811894
chr16	83205884	0.714281
chr16	83205892	0.683765
chr16	83205899	0.949621
chr16	83206057	0.811894
chr16	83206102	0.368384
chr16	83206235	0.337716
chr16	83206298	0.863825
chr16	83206435	0.714281
chr16	83206501	0.965997
chr16	83206583	0.844443
chr16	83206638	0.658421
chr16	83206744	0.910729
chr16	83206834	0.522106
chr16	83206903	0.522106
chr16	83206960	0.910729
chr16	83207008	0.380587
chr16	83207039	0.434624
chr16	83207148	0.825811
chr16	83207464	0.910729
chr16	83207523	0.773693
chr16	83207678	0.666197
chr16	83207901	0.771022
chr16	83208051	0.771022
chr16	83208109	0.553805
chr16	83208205	0.797923
chr16	83209000	0.71302
chr16	83209020	0.714281
chr16	83209072	0.52055
chr16	83209178	0.522106
chr16	83209354	0.522106
chr16	83209451	0.434624
chr16	83209497	0.418209
chr16	83209671	0.707089
chr16	83209859	0.600884
chr16	83209863	0.720341
chr16	83209994	0.781498
chr16	83209994	0.535087
chr16	83210275	0.707089
chr16	83210574	0.7088
chr16	83210633	0.931083
chr16	83210659	0.72976
chr16	83210810	0.434624
chr16	83211138	0.602677
chr16	83211303	0.986346
chr16	83211606	0.714281
chr16	83211640	0.615539
chr16	83211951	0.868596
chr16	83211978	0.915124
chr16	83212253	0.51644
chr16	83212521	0.0869089
chr16	83212577	0.62657
chr16	83212793	0.965202
chr16	83213047	0.228597
chr16	83213055	0.849339
chr16	83213121	0.888991
chr16	83213278	0.838278
chr16	83213388	0.646315
chr16	83213571	0.745361
chr16	83213632	0.454302
chr16	83213997	0.672162
chr16	83214183	0.827292
chr16	83214205	0.673805
chr16	83214243	0.804291
chr16	83214366	0.625095
chr16	83214467	0.714281
chr16	83214633	0.747873
chr16	83214718	0.918954
chr16	83215418	0.216721
chr16	83215420	0.216721
chr16	83215445	0.570865
chr16	83215665	0.864296
chr16	83215682	0.650397
chr16	83215837	0.867132
chr16	83215987	0.347203
chr16	83216034	0.881599
chr16	83216375	0.237762
chr16	83216871	0.440314
chr16	83216912	0.566413
chr16	83216945	0.0873776
chr16	83216962	0.260685
chr16	83217219	0.539459
chr16	83217605	0.547137
chr16	83217654	0.557615
chr16	83218035	0.442657
chr16	83218222	0.482439
chr16	83218317	0.335562
chr16	83218465	0.335562
chr16	83218706	0.973276
chr16	83218756	0.361274
chr16	83219025	0.99302
chr16	83219031	0.973276
chr16	83219121	0.205444
chr16	83219312	0.508967
chr16	83219346	0.816697
chr16	83219453	0.978371
chr16	83219828	0.601133
chr16	83219878	0.95019
chr16	83219941	0.347659
chr16	83220015	0.767361
chr16	83220068	0.677281
chr16	83220154	0.568744
chr16	83220174	0.95019
chr16	83220200	0.761479
chr16	83220517	0.433649
chr16	83220756	0.647953
chr16	83220772	0.917873
chr16	83221712	0.589699
chr16	83222004	0.443357
chr16	83222668	0.752802
chr16	83222758	0.388319
chr16	83222762	0.650862
chr16	83222772	0.287984
chr16	83222897	0.9234
chr16	83222924	0.354085
chr16	83222961	0.238086
chr16	83223031	0.354085
chr16	83223071	0.354085
chr16	83223163	0.361486
chr16	83223223	0.361486
chr16	83223459	0.292444
chr16	83223507	0.883771
chr16	83223700	0.27299
chr16	83223957	0.185003
chr16	83224128	0.274828
chr16	83224158	0.143898
chr16	83224204	0.594152
chr16	83224412	0.143898
chr16	83224513	0.20436
chr16	83224612	0.243013
chr16	83224627	0.865563
chr16	83224919	0.400594
chr16	83225285	0.203975
chr16	83225416	0.186659
chr16	83225562	0.987549
chr16	83225648	0.38676
chr16	83226125	0.505059
chr16	83226279	0.590485
chr16	83226451	0.31208
chr16	83226498	0.784139
chr16	83226676	0.80885
chr16	83226852	0.690871
chr16	83226858	0.542384
chr16	83227006	0.417722
chr16	83227063	0.600014
chr16	83227095	0.859596
chr16	83227158	0.540499
chr16	83227270	0.542384
chr16	83227425	0.0777225
chr16	83227609	0.0777225
chr16	83227704	0.671155
chr16	83227743	0.56595
chr16	83227745	0.0777225
chr16	83227783	0.672089
chr16	83227877	0.0777225
chr16	83228010	0.545883
chr16	83228236	0.694085
chr16	83228493	0.965747
chr16	83228589	0.873047
chr16	83228634	0.842178
chr16	83228635	0.842178
chr16	83228774	0.188007
chr16	83228807	0.736389
chr16	83228992	0.7941
chr16	83229048	0.7941
chr16	83229326	0.905158
chr16	83229531	0.980519
chr16	83229729	0.442956
chr16	83229815	0.83106
chr16	83229846	0.624606
chr16	83229847	0.736389
chr16	83229876	0.736389
chr16	83229914	0.75633
chr16	83230156	0.944584
chr16	83230386	0.594152
chr16	83230417	0.563481
chr16	83230880	0.789674
chr16	83231087	0.150408
chr16	83231141	0.988634
chr16	83231254	0.421541
chr16	83231452	0.941793
chr16	83231489	0.150209
chr16	83231507	0.732828
chr16	83232016	0.0690678
chr16	83232028	0.874045
chr16	83232104	0.581934
chr16	83232291	0.753923
chr16	83232495	0.693295
chr16	83232612	0.277899
chr16	83232702	0.333836
chr16	83232772	0.355527
chr16	83233065	0.656302
chr16	83233170	0.406411
chr16	83233246	0.85596
chr16	83233303	0.562449
chr16	83233314	0.868826
chr16	83233593	0.590189
chr16	83234865	0.0673962
chr16	83235146	0.375268
chr16	83235421	0.759927
chr16	83235614	0.506222
chr16	83236109	0.595945
chr16	83236644	0.918362
chr16	83236936	0.255108
chr16	83236977	0.437708
chr16	83237012	0.469257
chr16	83237131	0.540523
chr16	83237174	0.606605
chr16	83237606	0.206786
chr16	83237824	0.343494
chr16	83237838	0.167328
chr16	83237881	0.262794
chr16	83238126	0.257824
chr16	83238253	0.946414
chr16	83238337	0.927648
chr16	83238415	0.867747
chr16	83238795	0.734705
chr16	83238969	0.724794
chr16	83239154	0.780056
chr16	83239190	0.800752
chr16	83239202	0.800752
chr16	83239217	0.800752
chr16	83239223	0.801433
chr16	83239257	0.801433
chr16	83239478	0.3248
chr16	83239482	0.795109
chr16	83239501	0.800752
chr16	83239539	0.800752
chr16	83241012	0.411344
chr16	83241086	0.975377
chr16	83241201	0.603323
chr16	83241380	0.177026
chr16	83241417	0.867012
chr16	83241484	0.574703
chr16	83241544	0.179568
chr16	83241669	0.638969
chr16	83241753	0.154861
chr16	83241965	0.818167
chr16	83242010	0.124928
chr16	83242036	0.583563
chr16	83242141	0.293041
chr16	83242142	0.435727
chr16	83242165	0.603323
chr16	83242186	0.110239
chr16	83242311	0.0356457
chr16	83242385	0.153556
chr16	83242428	0.490217
chr16	83242430	0.138774
chr16	83242499	0.876409
chr16	83242558	0.539656
chr16	83242561	0.82007
chr16	83242909	0.209894
chr16	83243605	0.267399
chr16	83243905	0.724844
chr16	83243915	0.384894
chr16	83244025	0.377973
chr16	83244063	0.250079
chr16	83244075	0.186346
chr16	83244143	0.147684
chr16	83244298	0.724844
chr16	83244732	0.297999
chr16	83245019	0.561509
chr16	83245112	0.696259
chr16	83245453	0.11983
chr16	83245628	0.633059
chr16	83245782	0.111363
chr16	83245788	0.233248
chr16	83245958	0.111363
chr16	83246068	0.42934
chr16	83246223	0.232444
chr16	83246320	0.459191
chr16	83246405	0.162174
chr16	83246486	0.448743
chr16	83246561	0.743896
chr16	83246631	0.147684
chr16	83246653	0.266925
chr16	83246662	0.28833
chr16	83246666	0.147684
chr16	83246829	0.398378
chr16	83246839	0.282326
chr16	83246869	0.241112
chr16	83246873	0.147684
chr16	83247092	0.721421
chr16	83247147	0.721421
chr16	83247352	0.721421
chr16	83247388	0.282326
chr16	83247479	0.721421
chr16	83247541	0.143133
chr16	83247552	0.384284
chr16	83247702	0.178591
chr16	83247763	0.138411
chr16	83247804	0.802988
chr16	83247962	0.714471
chr16	83248035	0.538466
chr16	83248102	0.184904
chr16	83248161	0.256496
chr16	83248439	0.776943
chr16	83248678	0.308155
chr16	83248779	0.730971
chr16	83248986	0.079803
chr16	83249244	0.0331624
chr16	83249306	0.703976
chr16	83249377	0.858185
chr16	83249806	0.981681
chr16	83250190	0.998068
chr16	83250233	0.718807
chr16	83250322	0.332111
chr16	83250671	0.981681
chr16	83250733	0.684633
chr16	83250788	0.523932
chr16	83250800	0.338536
chr16	83250949	0.965808
chr16	83251191	0.357201
chr16	83251229	0.345893
chr16	83251348	0.655416
chr16	83251610	0.839375
chr16	83251822	0.408376
chr16	83251833	0.85944
chr16	83251863	0.425982
chr16	83252566	0.851185
chr16	83252852	0.461122
chr16	83253013	0.734146
chr16	83253163	0.982174
chr16	83253352	0.479732
chr16	83253383	0.479732
chr16	83253456	0.737245
chr16	83253678	0.393698
chr16	83253827	0.559509
chr16	83253975	0.520407
chr16	83254592	0.759588
chr16	83254848	0.88087
chr16	83254864	0.294768
chr16	83254902	0.27477
chr16	83254914	0.27477
chr16	83255030	0.44314
chr16	83255163	0.0857735
chr16	83255278	0.96129
chr16	83255382	0.767193
chr16	83255511	0.212128
chr16	83255578	0.27477
chr16	83255712	0.96129
chr16	83255878	0.936118
chr16	83255914	0.515639
chr16	83256098	0.895285
chr16	83256132	0.243361
chr16	83256137	0.96129
chr16	83256255	0.976048
chr16	83256290	0.270054
chr16	83256344	0.474322
chr16	83256412	0.605229
chr16	83256559	0.761748
chr16	83256602	0.976669
chr16	83256627	0.0960598
chr16	83256631	0.0960598
chr16	83256659	0.474585
chr16	83256784	0.347207
chr16	83256824	0.431335
chr16	83256887	0.941875
chr16	83256955	0.701878
chr16	83257383	0.0275167
chr16	83257396	0.223793
chr16	83257773	0.223793
chr16	83258092	0.462188
chr16	83258414	0.571636
chr16	83258455	0.240868
chr16	83258467	0.309952
chr16	83259010	0.240868
chr16	83259158	0.227246
chr16	83259189	0.797111
chr16	83259200	0.552249
chr16	83259470	0.243683
chr16	83259479	0.232832
chr16	83259509	0.924908
chr16	83259666	0.512299
chr16	83259669	0.407194
chr16	83259734	0.644097
chr16	83259818	0.5164
chr16	83259984	0.508886
chr16	83260182	0.240868
chr16	83260214	0.60511
chr16	83260244	0.483633
chr16	83260264	0.376344
chr16	83260448	0.959573
chr16	83260459	0.240868
chr16	83260482	0.639593
chr16	83260523	0.639593
chr16	83260524	0.255356
chr16	83260600	0.602693
chr16	83260638	0.785769
chr16	83260657	0.240868
chr16	83260708	0.243683
chr16	83260808	0.676948
chr16	83261131	0.240868
chr16	83261200	0.620248
chr16	83261201	0.240868
chr16	83261881	0.480933
chr16	83262133	0.439439
chr16	83262264	0.479371
chr16	83262627	0.771347
chr16	83263656	0.599328
chr16	83263726	0.34906
chr16	83263834	0.365218
chr16	83263886	0.728082
chr16	83263895	0.653009
chr16	83263941	0.38265
chr16	83264304	0.362979
chr16	83264343	0.519924
chr16	83264875	0.844689
chr16	83265034	0.418553
chr16	83265216	0.663526
chr16	83265305	0.742193
chr16	83265384	0.639895
chr16	83265422	0.360192
chr16	83265462	0.309661
chr16	83265467	0.263417
chr16	83265997	0.362568
chr16	83266094	0.483928
chr16	83266095	0.269965
chr16	83266121	0.413282
chr16	83266216	0.601519
chr16	83266344	0.676761
chr16	83266432	0.434816
chr16	83266585	0.771419
chr16	83266780	0.861793
chr16	83266788	0.197768
chr16	83266864	0.707042
chr16	83266936	0.693949
chr16	83266952	0.494025
chr16	83267021	0.794906
chr16	83267189	0.494025
chr16	83267323	0.406349
chr16	83267449	0.583445
chr16	83267501	0.719243
chr16	83267516	0.457936
chr16	83267598	0.851716
chr16	83267783	0.177158
chr16	83267790	0.329491
chr16	83267963	0.0949942
chr16	83268207	0.709298
chr16	83268229	0.0496551
chr16	83268369	0.487564
chr16	83268420	0.0464981
chr16	83268512	0.0496551
chr16	83268585	0.421847
chr16	83268929	0.607876
chr16	83269172	0.374425
chr16	83269177	0.28875
chr16	83269290	0.146332
chr16	83269465	0.394036
chr16	83269513	0.146332
chr16	83269542	0.790303
chr16	83269657	0.0653407
chr16	83269771	0.146332
chr16	83269827	0.621822
chr16	83269888	0.181841
chr16	83269959	0.545829
chr16	83270310	0.91761
chr16	83270579	0.664621
chr16	83270723	0.763102
chr16	83270745	0.833228
chr16	83270789	0.487006
chr16	83270799	0.421227
chr16	83271138	0.329071
chr16	83271302	0.939473
chr16	83271303	0.421227
chr16	83271367	0.821942
chr16	83271618	0.496558
chr16	83271635	0.115791
chr16	83271696	0.421227
chr16	83271798	0.06543
chr16	83271811	0.325509
chr16	83271862	0.538986
chr16	83272072	0.266157
chr16	83272213	0.457936
chr16	83272281	0.266157
chr16	83272336	0.266157
chr16	83272435	0.2792
chr16	83272538	0.551313
chr16	83272614	0.354031
chr16	83272654	0.207743
chr16	83272797	0.699066
chr16	83272837	0.410243
chr16	83272858	0.142202
chr16	83272966	0.323779
chr16	83273007	0.182737
chr16	83273026	0.704254
chr16	83273286	0.406795
chr16	83273547	0.296969
chr16	83273649	0.888175
chr16	83273650	0.917737
chr16	83273680	0.460857
chr16	83273737	0.419413
chr16	83273756	0.291469
chr16	83273944	0.421585
chr16	83273967	0.637739
chr16	83274083	0.924589
chr16	83274103	0.323269
chr16	83274116	0.605181
chr16	83274118	0.25591
chr16	83274143	0.323269
chr16	83274159	0.786926
chr16	83274173	0.733889
chr16	83274396	0.393814
chr16	83274471	0.750349
chr16	83274550	0.239435
chr16	83274596	0.193704
chr16	83274724	0.0543589
chr16	83274726	0.584059
chr16	83274842	0.79893
chr16	83274873	0.448682
chr16	83274954	0.68134
chr16	83275018	0.807617
chr16	83275438	0.130357
chr16	83275467	0.344981
chr16	83275579	0.291172
chr16	83275649	0.463767
chr16	83275840	0.962215
chr16	83275892	0.438509
chr16	83275966	0.155359
chr16	83276125	0.278069
chr16	83276203	0.383234
chr16	83276270	0.513923
chr16	83276381	0.166776
chr16	83276650	0.211433
chr16	83276656	0.867588
chr16	83276682	0.629734
chr16	83276754	0.867588
chr16	83276824	0.476024
chr16	83276903	0.114792
chr16	83276925	0.867588
chr16	83276951	0.497235
chr16	83277040	0.867588
chr16	83277251	0.889704
chr16	83277318	0.860859
chr16	83277335	0.867588
chr16	83277373	0.443438
chr16	83277381	0.867588
chr16	83277553	0.867588
chr16	83277555	0.476024
chr16	83277588	0.867588
chr16	83277664	0.988057
chr16	83277696	0.487911
chr16	83277884	0.388372
chr16	83278256	0.5016
chr16	83278400	0.523649
chr16	83278440	0.884085
chr16	83278770	0.205104
chr16	83278784	0.313449
chr16	83279245	0.836813
chr16	83279294	0.0432675
chr16	83279609	0.83885
chr16	83279693	0.430103
chr16	83279855	0.640168
chr16	83280301	0.0149032
chr16	83280307	0.968906
chr16	83280323	0.961052
chr16	83280607	0.683716
chr16	83280611	0.594272
chr16	83280634	0.392494
chr16	83280712	0.7518
chr16	83280877	0.332132
chr16	83280979	0.197188
chr16	83281132	0.323181
chr16	83281774	0.924262
chr16	83281782	0.744592
chr16	83281783	0.658462
chr16	83281805	0.710308
chr16	83281861	0.121674
chr16	83281982	0.660414
chr16	83282015	0.954797
chr16	83282041	0.938193
chr16	83282381	0.577211
chr16	83282878	0.4432
chr16	83283019	0.337153
chr16	83283229	0.729662
chr16	83283411	0.74146
chr16	83283484	0.588542
chr16	83284124	0.776427
chr16	83284252	0.638208
chr16	83284591	0.434374
chr16	83284779	0.797759
chr16	83284979	0.803722
chr16	83285135	0.55501
chr16	83285341	0.744499
chr16	83285349	0.4397
chr16	83285391	0.483527
chr16	83285474	0.83885
chr16	83285532	0.690386
chr16	83285581	0.162733
chr16	83285727	0.885241
chr16	83286052	0.405684
chr16	83286180	0.111925
chr16	83286277	0.79877
chr16	83286336	0.648079
chr16	83286597	0.809235
chr16	83286673	0.147823
chr16	83286900	0.0703642
chr16	83286924	0.429903
chr16	83287347	0.567688
chr16	83287787	0.343026
chr16	83287889	0.199991
chr16	83287965	0.353843
chr16	83288188	0.966305
chr16	83288255	0.597558
chr16	83288354	0.274242
chr16	83288542	0.461065
chr16	83288646	0.612981
chr16	83288715	0.0455602
chr16	83288853	0.461065
chr16	83289182	0.134587
chr16	83289363	0.554851
chr16	83289836	0.656959
chr16	83289953	0.471543
chr16	83290029	0.871859
chr16	83290089	0.551806
chr16	83290095	0.663445
chr16	83290112	0.527517
chr16	83290218	0.482427
chr16	83290249	0.541422
chr16	83290289	0.270093
chr16	83290368	0.270093
chr16	83290746	0.178055
chr16	83291160	0.314629
chr16	83291467	0.659812
chr16	83291567	0.405152
chr16	83291577	0.384901
chr16	83291597	0.369521
chr16	83291643	0.46188
chr16	83291813	0.850759
chr16	83291837	0.183062
chr16	83292028	0.331614
chr16	83292422	0.36137
chr16	83292454	0.548972
chr16	83292485	0.211011
chr16	83292614	0.264182
chr16	83292958	0.527067
chr16	83293409	0.795854
chr16	83293515	0.645081
chr16	83293687	0.1359
chr16	83293728	0.313148
chr16	83294005	0.938568
chr16	83294348	0.527308
chr16	83294530	0.9307
chr16	83294557	0.515924
chr16	83294795	0.47018
chr16	83294916	0.71996
chr16	83295255	0.34027
chr16	83295530	0.332513
chr16	83295609	0.484217
chr16	83295639	0.292598
chr16	83295757	0.795444
chr16	83295857	0.103562
chr16	83295872	0.957621
chr16	83296009	0.546781
chr16	83296374	0.187009
chr16	83296886	0.776998
chr16	83296895	0.471896
chr16	83296907	0.580547
chr16	83297005	0.662612
chr16	83297254	0.328346
chr16	83297586	0.632318
chr16	83297722	0.973223
chr16	83298275	0.653361
chr16	83298368	0.134246
chr16	83298404	0.874473
chr16	83298447	0.00758762
chr16	83299164	0.509926
chr16	83299354	0.636269
chr16	83299400	0.340502
chr16	83299608	0.22859
chr16	83300167	0.509926
chr16	83300302	0.447317
chr16	83300950	0.106703
chr16	83300989	0.349455
chr16	83301330	0.698588
chr16	83301578	0.734582
chr16	83301848	0.540729
chr16	83302041	0.636807
chr16	83302079	0.714316
chr16	83302117	0.28808
chr16	83302234	0.725675
chr16	83302245	0.52226
chr16	83302396	0.814496
chr16	83302489	0.338839
chr16	83302701	0.917547
chr16	83302812	0.993094
chr16	83302881	0.777434
chr16	83303240	0.931943
chr16	83303251	0.0859163
chr16	83303506	0.0873365
chr16	83303584	0.324868
chr16	83303693	0.338839
chr16	83303787	0.223578
chr16	83305028	0.920713
chr16	83305372	0.219535
chr16	83305560	0.831948
chr16	83305840	0.693918
chr16	83306044	0.944414
chr16	83306070	0.730169
chr16	83306350	0.352991
chr16	83306640	0.457219
chr16	83306962	0.0759438
chr16	83307008	0.427628
chr16	83307231	0.863358
chr16	83307307	0.394556
chr16	83307929	0.592392
chr16	83308122	0.43487
chr16	83308310	0.053229
chr16	83308341	0.984827
chr16	83308473	0.639949
chr16	83308476	0.852345
chr16	83308570	0.338473
chr16	83308629	0.737439
chr16	83308696	0.610063
chr16	83308728	0.347148
chr16	83308784	0.793938
chr16	83308813	0.338473
chr16	83308839	0.338473
chr16	83308846	0.338473
chr16	83308892	0.367082
chr16	83309120	0.298329
chr16	83309121	0.36953
chr16	83309133	0.735522
chr16	83309271	0.36953
chr16	83309501	0.338473
chr16	83309508	0.87545
chr16	83309665	0.841509
chr16	83309666	0.521126
chr16	83309753	0.367082
chr16	83309878	0.813
chr16	83309918	0.0669069
chr16	83309933	0.960712
chr16	83309937	0.960712
chr16	83309995	0.728521
chr16	83310110	0.781492
chr16	83310319	0.75418
chr16	83310378	0.28716
chr16	83310588	0.338839
chr16	83311204	0.338473
chr16	83311399	0.808582
chr16	83311620	0.73971
chr16	83311817	0.521359
chr16	83312047	0.757512
chr16	83312552	0.309388
chr16	83312866	0.227181
chr16	83312972	0.984314
chr16	83313074	0.864933
chr16	83313411	0.38329
chr16	83313776	0.695771
chr16	83314567	0.811038
chr16	83314650	0.594191
chr16	83314717	0.728269
chr16	83314851	0.915467
chr16	83315207	0.635033
chr16	83315219	0.61349
chr16	83315762	0.188872
chr16	83315793	0.661345
chr16	83316036	0.929141
chr16	83316247	0.308793
chr16	83317639	0.310561
chr16	83317699	0.310561
chr16	83317816	0.316366
chr16	83317946	0.272863
chr16	83318103	0.501535
chr16	83318106	0.407754
chr16	83318117	0.338839
chr16	83319315	0.338839
chr16	83319327	0.340554
chr16	83319657	0.534356
chr16	83319731	0.338839
chr16	83319768	0.30036
chr16	83319863	0.183856
chr16	83320162	0.914492
chr16	83320165	0.704336
chr16	83320409	0.801397
chr16	83320534	0.30036
chr16	83320589	0.338839
chr16	83320658	0.852704
chr16	83320770	0.697942
chr16	83320894	0.705785
chr16	83321350	0.372348
chr16	83321413	0.63545
chr16	83321448	0.942012
chr16	83321587	0.391407
chr16	83321611	0.391407
chr16	83321620	0.391407
chr16	83321685	0.391407
chr16	83322390	0.405005
chr16	83322403	0.381997
chr16	83322621	0.258251
chr16	83322747	0.338839
chr16	83322838	0.392437
chr16	83322876	0.258251
chr16	83323487	0.211708
chr16	83323496	0.900777
chr16	83323518	0.744499
chr16	83323679	0.475284
chr16	83323733	0.258251
chr16	83323952	0.948295
chr16	83323976	0.886799
chr16	83323998	0.957175
chr16	83324023	0.448797
chr16	83324032	0.648045
chr16	83324140	0.475284
chr16	83324330	0.86875
chr16	83324428	0.648045
chr16	83324597	0.64006
chr16	83324683	0.89542
chr16	83325171	0.433639
chr16	83325265	0.927674
chr16	83325302	0.992791
chr16	83325526	0.30036
chr16	83325540	0.536981
chr16	83325553	0.442384
chr16	83325572	0.310561
chr16	83325660	0.982048
chr16	83325680	0.536981
chr16	83325926	0.332288
chr16	83326048	0.523586
chr16	83326052	0.779813
chr16	83326143	0.538105
chr16	83326206	0.538105
chr16	83326463	0.882828
chr16	83326635	0.99018
chr16	83326639	0.984495
chr16	83326800	0.538105
chr16	83326840	0.166776
chr16	83326962	0.367147
chr16	83326986	0.367147
chr16	83327170	0.70516
chr16	83327178	0.392437
chr16	83327459	0.321646
chr16	83327613	0.310561
chr16	83328399	0.781198
chr16	83328508	0.254578
chr16	83328509	0.998671
chr16	83328510	0.998671
chr16	83328619	0.740265
chr16	83328662	0.500286
chr16	83328710	0.998671
chr16	83328835	0.998671
chr16	83329084	0.825795
chr16	83329445	0.586356
chr16	83329485	0.339647
chr16	83329689	0.90176
chr16	83330141	0.243205
chr16	83330172	0.388602
chr16	83330422	0.0562944
chr16	83330795	0.740265
chr16	83331583	0.866212
chr16	83331715	0.338839
chr16	83331722	0.946611
chr16	83331726	0.731007
chr16	83331815	0.731007
chr16	83332002	0.795804
chr16	83332284	0.731007
chr16	83332747	0.545643
chr16	83332779	0.942227
chr16	83332902	0.557132
chr16	83333004	0.662885
chr16	83333138	0.9307
chr16	83333291	0.854396
chr16	83333382	0.451224
chr16	83333444	0.822816
chr16	83333517	0.812851
chr16	83333636	0.961276
chr16	83333806	0.980795
chr16	83334058	0.569588
chr16	83334076	0.834083
chr16	83334229	0.883851
chr16	83334660	0.924814
chr16	83334767	0.338839
chr16	83334795	0.932284
chr16	83334831	0.706651
chr16	83334840	0.759342
chr16	83334855	0.43487
chr16	83335040	0.310022
chr16	83335393	0.839382
chr16	83335481	0.731007
chr16	83335615	0.248471
chr16	83335679	0.939791
chr16	83336178	0.256772
chr16	83336224	0.302505
chr16	83336367	0.803775
chr16	83336411	0.964199
chr16	83336458	0.248471
chr16	83336896	0.411494
chr16	83336956	0.338839
chr16	83337186	0.0749651
chr16	83337390	0.338839
chr16	83337879	0.696884
chr16	83337906	0.696884
chr16	83338119	0.962187
chr16	83338322	0.336035
chr16	83338429	0.714709
chr16	83338884	0.484956
chr16	83339005	0.273517
chr16	83339023	0.338839
chr16	83339067	0.915277
chr16	83339191	0.555081
chr16	83339230	0.325559
chr16	83339309	0.608474
chr16	83339420	0.520692
chr16	83339909	0.472127
chr16	83340212	0.428531
chr16	83340358	0.925065
chr16	83340589	0.782524
chr16	83340590	0.462045
chr16	83340646	0.46876
chr16	83341111	0.603852
chr16	83341535	0.33709
chr16	83341653	0.603852
chr16	83341740	0.237193
chr16	83341892	0.512678
chr16	83341936	0.392489
chr16	83342138	0.943469
chr16	83342262	0.377806
chr16	83342288	0.124622
chr16	83342375	0.315767
chr16	83342413	0.512678
chr16	83342435	0.338839
chr16	83342488	0.752314
chr16	83342784	0.265744
chr16	83343596	0.98074
chr16	83344311	0.579318
chr16	83344348	0.828377
chr16	83344491	0.410368
chr16	83345659	0.588668
chr16	83345803	0.453424
chr16	83346132	0.419342
chr16	83346505	0.75295
chr16	83346524	0.735522
chr16	83347191	0.258515
chr16	83347632	0.786159
chr16	83348005	0.478828
chr16	83348146	0.602391
chr16	83348547	0.317053
chr16	83348844	0.534352
chr16	83349256	0.652339
chr16	83349345	0.586861
chr16	83349370	0.175604
chr16	83349634	0.498097
chr16	83349686	0.312011
chr16	83350095	0.205243
chr16	83350122	0.264517
chr16	83350163	0.486444
chr16	83350255	0.430515
chr16	83351061	0.430783
chr16	83351070	0.536717
chr16	83351513	0.411566
chr16	83351683	0.190591
chr16	83351721	0.0510499
chr16	83351967	0.166573
chr16	83352146	0.418161
chr16	83352204	0.381956
chr16	83352656	0.31885
chr16	83352678	0.236988
chr16	83352885	0.0215334
chr16	83353167	0.689679
chr16	83353192	0.785384
chr16	83353352	0.876115
chr16	83353473	0.287131
chr16	83353703	0.287131
chr16	83353717	0.341395
chr16	83353762	0.54102
chr16	83353915	0.549699
chr16	83354123	0.179961
chr16	83354404	0.806045
chr16	83354436	0.320997
chr16	83354493	0.292176
chr16	83354646	0.241665
chr16	83354954	0.522314
chr16	83355087	0.182185
chr16	83355111	0.734256
chr16	83355168	0.426407
chr16	83355766	0.965132
chr16	83356107	0.229667
chr16	83356349	0.107017
chr16	83356365	0.287131
chr16	83356473	0.472624
chr16	83356478	0.236988
chr16	83356730	0.527626
chr16	83356837	0.679072
chr16	83356971	0.895959
chr16	83356995	0.914977
chr16	83357032	0.88229
chr16	83357170	0.902386
chr16	83357477	0.236988
chr16	83357533	0.65809
chr16	83357626	0.483755
chr16	83357683	0.516996
chr16	83357748	0.592394
chr16	83357875	0.858386
chr16	83358576	0.946499
chr16	83358688	0.743994
chr16	83358817	0.98472
chr16	83358963	0.341395
chr16	83359159	0.375393
chr16	83359358	0.241665
chr16	83359697	0.390246
chr16	83359742	0.341395
chr16	83359841	0.556087
chr16	83359968	0.370305
chr16	83360078	0.199764
chr16	83360210	0.626589
chr16	83360325	0.199764
chr16	83360574	0.662151
chr16	83360901	0.287131
chr16	83360949	0.660267
chr16	83361059	0.778002
chr16	83361097	0.456171
chr16	83361203	0.932304
chr16	83361234	0.586182
chr16	83361752	0.439618
chr16	83361910	0.439618
chr16	83362051	0.12435
chr16	83362396	0.749546
chr16	83362418	0.571372
chr16	83362675	0.822301
chr16	83362677	0.822301
chr16	83363132	0.517932
chr16	83363339	0.55276
chr16	83363403	0.535082
chr16	83363682	0.653356
chr16	83363892	0.510453
chr16	83364145	0.379545
chr16	83364502	0.853971
chr16	83364582	0.690013
chr16	83365038	0.612573
chr16	83365082	0.451809
chr16	83365095	0.653356
chr16	83365297	0.872114
chr16	83365467	0.683364
chr16	83365496	0.532775
chr16	83365990	0.775978
chr16	83366038	0.174106
chr16	83366076	0.409605
chr16	83366159	0.948971
chr16	83366520	0.622617
chr16	83366902	0.314333
chr16	83366981	0.686195
chr16	83367052	0.948944
chr16	83367073	0.424839
chr16	83367592	0.341395
chr16	83368161	0.65677
chr16	83368589	0.621498
chr16	83368615	0.751544
chr16	83368981	0.779713
chr16	83368991	0.990706
chr16	83369000	0.998016
chr16	83369047	0.669053
chr16	83369166	0.720161
chr16	83369187	0.619589
chr16	83369190	0.664459
chr16	83369338	0.894126
chr16	83369442	0.681701
chr16	83369649	0.505594
chr16	83369670	0.29414
chr16	83369747	0.225992
chr16	83369826	0.685625
chr16	83369858	0.740887
chr16	83370348	0.647631
chr16	83370946	0.341395
chr16	83371037	0.59681
chr16	83371058	0.341395
chr16	83371091	0.782365
chr16	83371107	0.993274
chr16	83371468	0.423376
chr16	83371529	0.970763
chr16	83371576	0.703327
chr16	83371706	0.622515
chr16	83371888	0.542581
chr16	83371946	0.451175
chr16	83372293	0.584047
chr16	83372544	0.451809
chr16	83372619	0.110243
chr16	83373197	0.80427
chr16	83373244	0.574477
chr16	83373320	0.991131
chr16	83373470	0.796184
chr16	83373599	0.62614
chr16	83373604	0.962683
chr16	83373689	0.960848
chr16	83373748	0.975126
chr16	83373771	0.796184
chr16	83373772	0.796184
chr16	83373849	0.819384
chr16	83373882	0.819384
chr16	83373925	0.819384
chr16	83374013	0.341395
chr16	83374025	0.943995
chr16	83374265	0.452581
chr16	83374338	0.453964
chr16	83374368	0.526423
chr16	83374599	0.283665
chr16	83374748	0.826494
chr16	83374781	0.978254
chr16	83374790	0.926401
chr16	83374811	0.341395
chr16	83374820	0.978254
chr16	83374913	0.925668
chr16	83375112	0.804924
chr16	83375322	0.341395
chr16	83375408	0.808975
chr16	83375493	0.808975
chr16	83375612	0.937946
chr16	83375727	0.244074
chr16	83375873	0.39581
chr16	83376059	0.70773
chr16	83376232	0.942997
chr16	83376431	0.741385
chr16	83376676	0.778258
chr16	83376767	0.273221
chr16	83376790	0.88971
chr16	83376898	0.99723
chr16	83377683	0.387834
chr16	83377905	0.697231
chr16	83378088	0.612702
chr16	83378141	0.344709
chr16	83378392	0.733347
chr16	83378508	0.581684
chr16	83378904	0.806248
chr16	83378912	0.75318
chr16	83378984	0.482718
chr16	83379110	0.482718
chr16	83379189	0.715578
chr16	83379219	0.441087
chr16	83379233	0.542325
chr16	83379496	0.599179
chr16	83379747	0.82798
chr16	83379764	0.939173
chr16	83379817	0.82798
chr16	83379872	0.501279
chr16	83380177	0.593925
chr16	83380413	0.808891
chr16	83380456	0.755481
chr16	83380556	0.516551
chr16	83380594	0.441087
chr16	83380628	0.979816
chr16	83380695	0.624293
chr16	83380793	0.593925
chr16	83380851	0.45286
chr16	83380996	0.816408
chr16	83381050	0.390401
chr16	83381237	0.816408
chr16	83381337	0.689507
chr16	83381428	0.872381
chr16	83381578	0.511447
chr16	83381848	0.926896
chr16	83381851	0.808922
chr16	83381876	0.872381
chr16	83381927	0.468803
chr16	83381958	0.42994
chr16	83381998	0.979105
chr16	83382088	0.514317
chr16	83382419	0.441087
chr16	83382468	0.441087
chr16	83382498	0.810449
chr16	83382544	0.976414
chr16	83382552	0.981428
chr16	83382956	0.441087
chr16	83383198	0.725505
chr16	83383533	0.811506
chr16	83383572	0.872381
chr16	83383631	0.872381
chr16	83383912	0.623082
chr16	83384001	0.738452
chr16	83384068	0.582036
chr16	83384094	0.80796
chr16	83384201	0.816408
chr16	83384240	0.0565607
chr16	83384727	0.687953
chr16	83384761	0.399057
chr16	83385369	0.537264
chr16	83385599	0.2662
chr16	83385734	0.794406
chr16	83385769	0.441087
chr16	83385938	0.648087
chr16	83385947	0.711406
chr16	83386086	0.843172
chr16	83386252	0.648087
chr16	83386375	0.900016
chr16	83386399	0.843172
chr16	83386469	0.970581
chr16	83386561	0.255119
chr16	83387079	0.0612633
chr16	83387213	0.57433
chr16	83387524	0.409658
chr16	83387545	0.843172
chr16	83387576	0.211361
chr16	83387590	0.466626
chr16	83387915	0.664183
chr16	83388056	0.146586
chr16	83388078	0.466098
chr16	83388140	0.900016
chr16	83388367	0.627273
chr16	83388698	0.952285
chr16	83388706	0.904278
chr16	83388787	0.95421
chr16	83389246	0.77575
chr16	83389284	0.434248
chr16	83389446	0.962465
chr16	83389468	0.421794
chr16	83389535	0.80087
chr16	83389647	0.960171
chr16	83389666	0.974919
chr16	83389770	0.989322
chr16	83389792	0.887088
chr16	83389842	0.350192
chr16	83389930	0.3014
chr16	83390045	0.702651
chr16	83390114	0.469222
chr16	83390126	0.902737
chr16	83390188	0.960171
chr16	83390222	0.960171
chr16	83390327	0.93176
chr16	83390353	0.960171
chr16	83390419	0.908944
chr16	83390435	0.654697
chr16	83390642	0.460556
chr16	83390659	0.19693
chr16	83390768	0.670199
chr16	83390775	0.460556
chr16	83391009	0.7037
chr16	83391124	0.353814
chr16	83391145	0.887088
chr16	83391265	0.821409
chr16	83391299	0.813643
chr16	83391363	0.47943
chr16	83391386	0.837148
chr16	83391607	0.494595
chr16	83391698	0.166987
chr16	83391824	0.76137
chr16	83391831	0.521192
chr16	83391863	0.924884
chr16	83392103	0.561786
chr16	83392120	0.915369
chr16	83392155	0.878584
chr16	83392312	0.791034
chr16	83392592	0.816389
chr16	83392924	0.973119
chr16	83392932	0.910101
chr16	83392949	0.910101
chr16	83393055	0.962465
chr16	83393327	0.934587
chr16	83393431	0.930429
chr16	83393507	0.960171
chr16	83393574	0.442797
chr16	83393677	0.809347
chr16	83393679	0.441087
chr16	83393724	0.345083
chr16	83393943	0.971447
chr16	83394489	0.996045
chr16	83394490	0.773206
chr16	83394532	0.170838
chr16	83394639	0.573556
chr16	83394756	0.632201
chr16	83394899	0.804899
chr16	83394953	0.80535
chr16	83394977	0.80535
chr16	83395016	0.673875
chr16	83395053	0.62403
chr16	83395076	0.982881
chr16	83395215	0.986662
chr16	83395280	0.541643
chr16	83395368	0.976125
chr16	83395379	0.794126
chr16	83395406	0.976125
chr16	83395734	0.688596
chr16	83395992	0.943541
chr16	83396297	0.97692
chr16	83396444	0.558169
chr16	83396596	0.955374
chr16	83396621	0.905169
chr16	83396632	0.832271
chr16	83396649	0.997006
chr16	83397055	0.878428
chr16	83397056	0.738201
chr16	83397232	0.341402
chr16	83397418	0.341402
chr16	83397609	0.991296
chr16	83397653	0.598892
chr16	83397694	0.341402
chr16	83397702	0.400602
chr16	83397734	0.321683
chr16	83397742	0.728458
chr16	83397771	0.6468
chr16	83398074	0.586118
chr16	83398182	0.885563
chr16	83398187	0.406753
chr16	83398199	0.252489
chr16	83398201	0.870224
chr16	83398595	0.590197
chr16	83398596	0.567173
chr16	83398659	0.85696
chr16	83398893	0.68464
chr16	83399218	0.741385
chr16	83399546	0.51847
chr16	83399663	0.51847
chr16	83399807	0.546085
chr16	83399810	0.917743
chr16	83399919	0.546085
chr16	83400036	0.546085
chr16	83400192	0.586972
chr16	83400204	0.878476
chr16	83400211	0.822007
chr16	83400244	0.822007
chr16	83400458	0.822007
chr16	83400465	0.992079
chr16	83400782	0.983099
chr16	83400861	0.349008
chr16	83400905	0.878476
chr16	83400909	0.878476
chr16	83400979	0.923568
chr16	83400980	0.923568
chr16	83401066	0.956874
chr16	83401106	0.85652
chr16	83401406	0.738355
chr16	83401408	0.923568
chr16	83401548	0.947984
chr16	83401711	0.546996
chr16	83401764	0.53806
chr16	83401996	0.586972
chr16	83402053	0.43174
chr16	83402144	0.546996
chr16	83402246	0.325721
chr16	83402263	0.175725
chr16	83402337	0.602144
chr16	83402374	0.384556
chr16	83402773	0.768009
chr16	83403688	0.355042
chr16	83404009	0.29756
chr16	83404062	0.403136
chr16	83404562	0.181673
chr16	83404749	0.227034
chr16	83404750	0.227034
chr16	83404789	0.918653
chr16	83405012	0.877407
chr16	83405178	0.868541
chr16	83405385	0.583739
chr16	83405404	0.583739
chr16	83405526	0.899093
chr16	83405545	0.546924
chr16	83405568	0.251163
chr16	83405703	0.355042
chr16	83405739	0.651409
chr16	83405831	0.613832
chr16	83405876	0.660439
chr16	83405950	0.794644
chr16	83406996	0.246728
chr16	83407030	0.479312
chr16	83407156	0.246728
chr16	83407184	0.939913
chr16	83407262	0.864765
chr16	83407422	0.895017
chr16	83407535	0.939913
chr16	83407583	0.93692
chr16	83407767	0.835447
chr16	83407797	0.884348
chr16	83407827	0.884348
chr16	83407852	0.884348
chr16	83407854	0.814659
chr16	83407857	0.794624
chr16	83408322	0.0686443
chr16	83408491	0.956651
chr16	83408624	0.897957
chr16	83408697	0.117618
chr16	83409131	0.437757
chr16	83409148	0.561786
chr16	83409201	0.850664
chr16	83409225	0.956891
chr16	83409228	0.956891
chr16	83409291	0.956891
chr16	83409296	0.956891
chr16	83409300	0.956891
chr16	83409304	0.548336
chr16	83409450	0.919041
chr16	83409465	0.564409
chr16	83409589	0.919041
chr16	83409764	0.246728
chr16	83409787	0.945662
chr16	83410087	0.402914
chr16	83410128	0.365281
chr16	83410143	0.773359
chr16	83410318	0.919041
chr16	83410408	0.864405
chr16	83410432	0.919041
chr16	83410596	0.36924
chr16	83410598	0.324915
chr16	83410681	0.732293
chr16	83410772	0.3945
chr16	83410926	0.357672
chr16	83410964	0.383046
chr16	83411060	0.20262
chr16	83411065	0.581229
chr16	83411122	0.246728
chr16	83411224	0.878428
chr16	83411312	0.732293
chr16	83411319	0.732293
chr16	83411380	0.383046
chr16	83411428	0.172863
chr16	83411466	0.561786
chr16	83411561	0.923872
chr16	83411568	0.385686
chr16	83411683	0.391989
chr16	83411780	0.919041
chr16	83411881	0.498493
chr16	83412280	0.20262
chr16	83412455	0.513417
chr16	83412537	0.950931
chr16	83412542	0.542573
chr16	83412607	0.346194
chr16	83412699	0.979517
chr16	83412745	0.435502
chr16	83412934	0.890331
chr16	83413390	0.594956
chr16	83413422	0.75724
chr16	83413531	0.655665
chr16	83413570	0.449269
chr16	83413619	0.21622
chr16	83413634	0.507116
chr16	83413666	0.94607
chr16	83413711	0.7795
chr16	83413780	0.71705
chr16	83413845	0.955176
chr16	83413922	0.423776
chr16	83413984	0.217429
chr16	83414009	0.511582
chr16	83414212	0.479312
chr16	83414325	0.379165
chr16	83414362	0.579079
chr16	83414486	0.716049
chr16	83414490	0.459086
chr16	83414550	0.984789
chr16	83414589	0.746454
chr16	83414627	0.338022
chr16	83414931	0.476474
chr16	83415348	0.746454
chr16	83415364	0.988131
chr16	83415511	0.784195
chr16	83415576	0.217429
chr16	83415619	0.561786
chr16	83416163	0.658118
chr16	83416424	0.579378
chr16	83416489	0.735258
chr16	83416645	0.41504
chr16	83416845	0.600771
chr16	83416852	0.704705
chr16	83416936	0.417941
chr16	83416974	0.704705
chr16	83417023	0.270684
chr16	83417032	0.325721
chr16	83417217	0.772563
chr16	83417293	0.3945
chr16	83417301	0.81948
chr16	83417357	0.81132
chr16	83417434	0.896494
chr16	83417552	0.29756
chr16	83417841	0.559596
chr16	83417924	0.0128853
chr16	83417945	0.698136
chr16	83417973	0.495311
chr16	83418001	0.647533
chr16	83418169	0.300786
chr16	83418356	0.530023
chr16	83418371	0.242434
chr16	83418385	0.3945
chr16	83418506	0.833918
chr16	83418529	0.214082
chr16	83418772	0.663694
chr16	83418809	0.325721
chr16	83418980	0.845124
chr16	83418988	0.753419
chr16	83419186	0.753419
chr16	83419518	0.133413
chr16	83419669	0.217871
chr16	83420246	0.53373
chr16	83420506	0.561786
chr16	83420533	0.3945
chr16	83420991	0.761045
chr16	83421025	0.56707
chr16	83421185	0.829304
chr16	83421653	0.00784581
chr16	83421727	0.357602
chr16	83421809	0.0132199
chr16	83422210	0.842819
chr16	83422275	0.890099
chr16	83422308	0.800042
chr16	83422330	0.355394
chr16	83422345	0.917148
chr16	83422423	0.677498
chr16	83422750	0.68174
chr16	83423005	0.924186
chr16	83423407	0.656228
chr16	83423478	0.762614
chr16	83423509	0.724262
chr16	83423546	0.317599
chr16	83423634	0.962571
chr16	83423779	0.00458864
chr16	83423986	0.837877
chr16	83424257	0.311077
chr16	83424315	0.26942
chr16	83424744	0.125346
chr16	83424815	0.0813063
chr16	83424824	0.962571
chr16	83425130	0.3945
chr16	83425160	0.498489
chr16	83425436	0.966674
chr16	83425577	0.492579
chr16	83425647	0.550934
chr16	83425712	0.3945
chr16	83425908	0.348286
chr16	83425919	0.287841
chr16	83426066	0.26942
chr16	83426144	0.550934
chr16	83426225	0.429403
chr16	83426261	0.0194061
chr16	83426303	0.287841
chr16	83426320	0.26942
chr16	83427056	0.676998
chr16	83427084	0.0597577
chr16	83427238	0.0813063
chr16	83427247	0.569126
chr16	83427282	0.753004
chr16	83427312	0.3945
chr16	83427752	0.00458864
chr16	83427877	0.00458864
chr16	83427929	0.674694
chr16	83427948	0.443601
chr16	83428854	0.7794
chr16	83428945	0.470312
chr16	83429000	0.525236
chr16	83429086	0.513924
chr16	83430059	0.947066
chr16	83430091	0.995412
chr16	83430141	0.805644
chr16	83430492	0.860012
chr16	83430504	0.949727
chr16	83430816	0.933478
chr16	83430866	0.949727
chr16	83430888	0.228957
chr16	83431194	0.331295
chr16	83431231	0.645403
chr16	83431255	0.347138
chr16	83431287	0.475271
chr16	83431455	0.347138
chr16	83431639	0.477966
chr16	83431802	0.932177
chr16	83431965	0.642037
chr16	83431981	0.121188
chr16	83431986	0.3945
chr16	83432398	0.568352
chr16	83432433	0.749428
chr16	83432627	0.447974
chr16	83433102	0.762614
chr16	83433280	0.616479
chr16	83433786	0.749189
chr16	83434342	0.898838
chr16	83434650	0.493177
chr16	83435085	0.0813063
chr16	83435115	0.00458864
chr16	83435165	0.0825935
chr16	83435348	0.783465
chr16	83436430	0.557154
chr16	83436442	0.627332
chr16	83436531	0.078811
chr16	83436595	0.54312
chr16	83436664	0.485463
chr16	83436870	0.835746
chr16	83436978	0.47011
chr16	83437069	0.3945
chr16	83437076	0.789485
chr16	83437356	0.611371
chr16	83437398	0.639128
chr16	83437428	0.648133
chr16	83437984	0.338075
chr16	83437987	0.270248
chr16	83437993	0.347041
chr16	83438071	0.628891
chr16	83438204	0.342569
chr16	83438284	0.945083
chr16	83438536	0.995285
chr16	83438705	0.723488
chr16	83438840	0.0813063
chr16	83438980	0.473771
chr16	83439064	0.121188
chr16	83439176	0.620929
chr16	83439249	0.899818
chr16	83439271	0.730771
chr16	83439327	0.598675
chr16	83439508	0.516254
chr16	83439521	0.762614
chr16	83439595	0.69931
chr16	83439627	0.870277
chr16	83439644	0.5495
chr16	83439873	0.461071
chr16	83439994	0.732264
chr16	83440504	0.564562
chr16	83440612	0.90714
chr16	83440662	0.277872
chr16	83440770	0.64277
chr16	83440773	0.277872
chr16	83440809	0.739741
chr16	83440866	0.745144
chr16	83441171	0.629039
chr16	83441341	0.284773
chr16	83441498	0.711499
chr16	83441555	0.491515
chr16	83441822	0.619426
chr16	83442164	0.280203
chr16	83442201	0.645649
chr16	83442499	0.755115
chr16	83442540	0.216312
chr16	83442543	0.216312
chr16	83442632	0.264264
chr16	83442768	0.255101
chr16	83442920	0.298583
chr16	83443096	0.828459
chr16	83443114	0.300408
chr16	83443268	0.8072
chr16	83443289	0.742447
chr16	83443298	0.587403
chr16	83443927	0.558002
chr16	83443951	0.426929
chr16	83444025	0.302581
chr16	83444052	0.824139
chr16	83444071	0.708883
chr16	83444426	0.255738
chr16	83444478	0.426406
chr16	83444793	0.810964
chr16	83444968	0.970053
chr16	83445141	0.964036
chr16	83445288	0.453752
chr16	83445331	0.821967
chr16	83445457	0.649989
chr16	83445542	0.457828
chr16	83445811	0.442386
chr16	83446070	0.596775
chr16	83446072	0.592206
chr16	83446500	0.711018
chr16	83446739	0.518968
chr16	83447174	0.15662
chr16	83447358	0.933819
chr16	83447388	0.840279
chr16	83447456	0.24952
chr16	83447584	0.907132
chr16	83447618	0.624812
chr16	83447875	0.844636
chr16	83448052	0.642229
chr16	83448213	0.432637
chr16	83448661	0.20376
chr16	83448804	0.308131
chr16	83449425	0.0572482
chr16	83449495	0.747918
chr16	83449569	0.506805
chr16	83449570	0.442076
chr16	83449824	0.639668
chr16	83449839	0.524654
chr16	83449913	0.528228
chr16	83450281	0.529932
chr16	83450812	0.56439
chr16	83450818	0.760761
chr16	83451096	0.744922
chr16	83451598	0.434386
chr16	83451741	0.401573
chr16	83452054	0.936877
chr16	83452076	0.805103
chr16	83452263	0.618148
chr16	83452309	0.618148
chr16	83452316	0.856918
chr16	83453212	0.837788
chr16	83453587	0.820035
chr16	83453711	0.851451
chr16	83453745	0.791153
chr16	83453866	0.251902
chr16	83453989	0.799616
chr16	83454118	0.541281
chr16	83454269	0.465621
chr16	83454799	0.493001
chr16	83455069	0.440173
chr16	83455073	0.687301
chr16	83455105	0.440173
chr16	83455333	0.952658
chr16	83455398	0.60177
chr16	83455541	0.530741
chr16	83455674	0.852484
chr16	83455806	0.843118
chr16	83456220	0.306913
chr16	83456439	0.688138
chr16	83456800	0.852161
chr16	83456956	0.695907
chr16	83456962	0.605281
chr16	83457124	0.544226
chr16	83457142	0.612137
chr16	83457159	0.780066
chr16	83457169	0.416233
chr16	83457549	0.617348
chr16	83457661	0.825323
chr16	83457729	0.608259
chr16	83457774	0.894137
chr16	83457947	0.432713
chr16	83457982	0.383796
chr16	83458217	0.78372
chr16	83458287	0.477033
chr16	83458397	0.703606
chr16	83458405	0.184379
chr16	83458463	0.513764
chr16	83458515	0.475291
chr16	83458529	0.0852271
chr16	83458559	0.343291
chr16	83458572	0.73089
chr16	83458816	0.467324
chr16	83459035	0.43374
chr16	83459129	0.391185
chr16	83459249	0.445643
chr16	83459530	0.0757907
chr16	83459689	0.361041
chr16	83459902	0.361121
chr16	83460356	0.411105
chr16	83460794	0.374511
chr16	83460881	0.374511
chr16	83461283	0.355036
chr16	83462184	0.344566
chr16	83462352	0.371644
chr16	83462712	0.362013
chr16	83462986	0.370344
chr16	83463062	0.358407
chr16	83463069	0.369925
chr16	83463170	0.576568
chr16	83463392	0.399861
chr16	83463634	0.351172
chr16	83464190	0.669558
chr16	83464211	0.765239
chr16	83464265	0.672615
chr16	83464459	0.513785
chr16	83464935	0.592778
chr16	83464978	0.54242
chr16	83465045	0.63753
chr16	83465211	0.726318
chr16	83465561	0.544549
chr16	83465982	0.626917
chr16	83466080	0.460908
chr16	83466349	0.473506
chr16	83466436	0.958385
chr16	83466473	0.630646
chr16	83466474	0.679745
chr16	83466482	0.410731
chr16	83466502	0.471551
chr16	83466553	0.54507
chr16	83466646	0.100175
chr16	83467420	0.547474
chr16	83467482	0.185649
chr16	83467949	0.874553
chr16	83467974	0.930647
chr16	83469190	0.608333
chr16	83469300	0.952627
chr16	83469344	0.795567
chr16	83469385	0.675202
chr16	83469632	0.693213
chr16	83469882	0.377384
chr16	83469955	0.755009
chr16	83469971	0.738155
chr16	83470690	0.0776067
chr16	83470824	0.896244
chr16	83470840	0.710801
chr16	83471041	0.947667
chr16	83471421	0.555756
chr16	83471521	0.636535
chr16	83471649	0.908984
chr16	83471786	0.833957
chr16	83472018	0.518359
chr16	83472083	0.510073
chr16	83472172	0.755416
chr16	83472258	0.518359
chr16	83472318	0.578449
chr16	83473079	0.227835
chr16	83473157	0.949903
chr16	83473425	0.885926
chr16	83473526	0.949903
chr16	83473661	0.660039
chr16	83473868	0.546006
chr16	83473892	0.702947
chr16	83473956	0.171443
chr16	83473969	0.7534
chr16	83474423	0.890997
chr16	83474516	0.592315
chr16	83474532	0.949903
chr16	83474557	0.232478
chr16	83474606	0.38479
chr16	83474748	0.691149
chr16	83474830	0.236623
chr16	83474832	0.460133
chr16	83475088	0.305939
chr16	83475151	0.730373
chr16	83475299	0.367513
chr16	83475666	0.589144
chr16	83475673	0.589144
chr16	83475920	0.578615
chr16	83476106	0.612483
chr16	83476129	0.709783
chr16	83476399	0.920699
chr16	83476463	0.371053
chr16	83476739	0.74476
chr16	83476744	0.697002
chr16	83476776	0.371053
chr16	83476860	0.985237
chr16	83477059	0.291027
chr16	83477210	0.226819
chr16	83477362	0.611534
chr16	83477411	0.87284
chr16	83477637	0.732533
chr16	83477708	0.868744
chr16	83477898	0.97602
chr16	83477952	0.781925
chr16	83477999	0.967883
chr16	83478007	0.907897
chr16	83478155	0.897134
chr16	83478174	0.920096
chr16	83478224	0.809827
chr16	83478385	0.945084
chr16	83478807	0.939106
chr16	83479005	0.611967
chr16	83479238	0.331754
chr16	83479255	0.148339
chr16	83479421	0.893372
chr16	83479530	0.200732
chr16	83479606	0.84588
chr16	83479623	0.729436
chr16	83479914	0.709352
chr16	83480065	0.9771
chr16	83480093	0.0597238
chr16	83480328	0.389407
chr16	83480334	0.814662
chr16	83480385	0.389407
chr16	83480398	0.902229
chr16	83480450	0.928679
chr16	83480482	0.642502
chr16	83480649	0.861316
chr16	83480695	0.974957
chr16	83480742	0.76757
chr16	83480745	0.808888
chr16	83480766	0.897312
chr16	83480941	0.956974
chr16	83480966	0.876637
chr16	83481087	0.981329
chr16	83481129	0.268691
chr16	83481191	0.849939
chr16	83481457	0.861316
chr16	83481914	0.968045
chr16	83481926	0.714627
chr16	83481954	0.929976
chr16	83482013	0.05347
chr16	83482109	0.534767
chr16	83482145	0.959467
chr16	83482212	0.858644
chr16	83482221	0.929976
chr16	83482248	0.967915
chr16	83482382	0.995936
chr16	83482548	0.359553
chr16	83482705	0.904636
chr16	83482863	0.426443
[truncated: 11,469 more rows]

## Sheet: Cattle_Muscle_Nellore
chr	pos	pval
chr16	83219115	0.347962
chr16	83219546	0.37035
chr16	83220385	0.269266
chr16	83226333	0.414321
chr16	83228889	0.437779
chr16	83257012	0.424727
chr16	83263602	0.527044
chr16	83267093	0.266999
chr16	83267407	0.924742
chr16	83268316	0.685586
chr16	83269057	0.817052
chr16	83322079	0.0395296
chr16	83322233	0.365261
chr16	83322381	0.118709
chr16	83322585	0.571521
chr16	83324883	0.475402
chr16	83324897	0.881559
chr16	83325620	0.178258
chr16	83327346	0.617262
chr16	83330886	0.019221
chr16	83330949	0.0878652
chr16	83330971	0.0974023
chr16	83331256	0.0416218
chr16	83331386	0.237054
chr16	83331413	0.205418
chr16	83331471	0.0402399
chr16	83338140	0.0895573
chr16	83338712	0.693566
chr16	83338742	0.595736
chr16	83342452	0.0491763
chr16	83342483	0.0530093
chr16	83342615	0.165335
chr16	83342814	0.729375
chr16	83342890	0.116329
chr16	83342929	0.484346
chr16	83343325	0.1409
chr16	83343375	0.173281
chr16	83343557	0.0151677
chr16	83343651	0.396932
chr16	83344717	0.493502
chr16	83345101	0.0305595
chr16	83345150	0.306727
chr16	83345782	0.527269
chr16	83346225	0.322647
chr16	83346605	0.968071
chr16	83347002	0.0624277
chr16	83347485	0.0397572
chr16	83348400	0.0745284
chr16	83348441	0.0239762
chr16	83348535	0.059461
chr16	83348580	0.45009
chr16	83348612	0.0974345
chr16	83349283	0.094765
chr16	83349392	0.4873
chr16	83349393	0.534811
chr16	83349439	0.189803
chr16	83349440	0.112381
chr16	83349547	0.891476
chr16	83350983	0.0604052
chr16	83351012	0.0624277
chr16	83351031	0.157819
chr16	83351069	0.0147604
chr16	83351137	0.343716
chr16	83351142	0.358051
chr16	83351205	0.0635137
chr16	83351212	0.0389507
chr16	83351943	0.148409
chr16	83351944	0.0699685
chr16	83354207	0.215745
chr16	83399787	0.190096
chr16	83405127	0.571024
chr16	83406307	0.81894
chr16	83408816	0.657393
chr16	83408926	0.416493
chr16	83408939	0.13632
chr16	83409198	0.944027
chr16	83409269	0.185537
chr16	83409385	0.944047
chr16	83409398	0.220045
chr16	83409401	0.763451
chr16	83409454	0.946734
chr16	83409491	0.225104
chr16	83409542	0.579184
chr16	83409546	0.515912
chr16	83409617	0.00970399
chr16	83409834	0.634733
chr16	83436234	0.812328
chr16	83436893	0.813148
chr16	83437093	0.995441
chr16	83438047	0.576884
chr16	83438438	0.968101
chr16	83442187	0.714043
chr16	83443472	0.298257
chr16	83444789	0.408404
chr16	83445017	0.326471
chr16	83446412	0.30212
chr16	83457996	0.350646
chr16	83462369	0.329536
chr16	83505053	0.258032
chr16	83506268	0.2162
chr16	83506327	0.268787
chr16	83506369	0.2162
chr16	83506696	0.564777
chr16	83507081	0.2162
chr16	83508269	0.181663
chr16	83516931	0.953117
chr16	83544985	0.876143
chr16	83548463	0.838438
chr16	83548878	0.965712
chr16	83568363	0.755449
chr16	83580266	0.129023
chr16	83586492	0.634001
chr16	83586667	0.277222
chr16	83586767	0.279558
chr16	83586952	0.984083
chr16	83586959	0.897694
chr16	83587899	0.596267
chr16	83588060	0.854682
chr16	83588152	0.875662
chr16	83588412	0.46675
chr16	83588445	0.930373
chr16	83588499	0.804335
chr16	83588796	0.87318
chr16	83588950	0.933652
chr16	83589200	0.626903
chr16	83590574	0.979038
chr16	83590649	0.732262
chr16	83590653	0.92132
chr16	83590747	0.999546
chr16	83590813	0.884797
chr16	83591243	0.848134
chr16	83591320	0.516773
chr16	83591541	0.593282
chr16	83591596	0.955203
chr16	83591598	0.470557
chr16	83591957	0.969245
chr16	83592118	0.84098
chr16	83592141	0.777113
chr16	83592157	0.724071
chr16	83592315	0.284254
chr16	83592328	0.981285
chr16	83592339	0.757455
chr16	83592479	0.982386
chr16	83592540	0.934823
chr16	83592591	0.956058
chr16	83592636	0.683972
chr16	83592997	0.438616
chr16	83593681	0.240071
chr16	83593889	0.375326
chr16	83593943	0.786502
chr16	83594079	0.164528
chr16	83594208	0.374777
chr16	83594463	0.621575
chr16	83594591	0.610165
chr16	83594798	0.270199
chr16	83594926	0.303861
chr16	83594946	0.253389
chr16	83595231	0.823681
chr16	83601473	0.566875
chr16	83602189	0.209165
chr16	83603189	0.508463
chr16	83603716	0.95854
chr16	83605760	0.980708
chr16	83608136	0.358119
chr16	83608428	0.365578
chr16	83608444	0.645065
chr16	83614657	0.606005
chr16	83614743	0.382912
chr16	83614755	0.578273
chr16	83614816	0.911706
chr16	83614950	0.60458
chr16	83615253	0.599192
chr16	83615258	0.407097
chr16	83615500	0.289003
chr16	83615880	0.575932
chr16	83616151	0.839695
chr16	83616158	0.839695
chr16	83616233	0.510104
chr16	83616275	0.510104
chr16	83616507	0.552251
chr16	83616827	0.546559
chr16	83617123	0.769639
chr16	83617968	0.866137
chr16	83618024	0.839695
chr16	83618697	0.825392
chr16	83619008	0.527478
chr16	83621883	0.604504
chr16	83623563	0.549563
chr16	83623692	0.433866
chr16	83624066	0.502889
chr16	83624096	0.123268
chr16	83624255	0.724349
chr16	83624276	0.487098
chr16	83648859	0.868774
chr16	83651310	0.845937
chr16	83660863	0.694806
chr16	83661127	0.571708
chr16	83662332	0.78851
chr16	83664782	0.815825
chr16	83665193	0.662398
chr16	83665362	0.133556
chr16	83666555	0.961557
chr16	83668673	0.469739
chr16	83668823	0.922703
chr16	83668977	0.823189
chr16	83669517	0.585257
chr16	83669635	0.813273
chr16	83669826	0.217218
chr16	83669860	0.672476
chr16	83669922	0.604399
chr16	83670048	0.599019
chr16	83670100	0.744484
chr16	83670186	0.841507
chr16	83670710	0.251297
chr16	83670979	0.827884
chr16	83677018	0.689444
chr16	83678219	0.349025
chr16	83678335	0.35663
chr16	83679314	0.950142
chr16	83679448	0.518654
chr16	83679597	0.938982
chr16	83679853	0.969602
chr16	83680159	0.849819
chr16	83680236	0.594683
chr16	83680258	0.969602
chr16	83680282	0.564896
chr16	83680314	0.969602
chr16	83680379	0.826951
chr16	83680428	0.384216
chr16	83680464	0.437337
chr16	83680521	0.0812017
chr16	83680831	0.621254
chr16	83680980	0.7046
chr16	83681099	0.772482
chr16	83681106	0.774604
chr16	83681249	0.954687
chr16	83681289	0.680001
chr16	83681370	0.7046
chr16	83681404	0.740178
chr16	83681446	0.954687
chr16	83681453	0.954687
chr16	83681475	0.630485
chr16	83681545	0.972805
chr16	83681647	0.952501
chr16	83681648	0.909567
chr16	83681674	0.989772
chr16	83681746	0.732972
chr16	83681800	0.904709
chr16	83681912	0.724436
chr16	83682874	0.702019
chr16	83683314	0.993112
chr16	83683408	0.487103
chr16	83683475	0.819334
chr16	83688073	0.708205
chr16	83688289	0.574511
chr16	83688963	0.423217
chr16	83690507	0.632076
chr16	83690678	0.574511
chr16	83691909	0.331655
chr16	83692357	0.555117
chr16	83694599	0.615535
chr16	83695211	0.480009
chr16	83695503	0.011412
chr16	83696327	0.480009
chr16	83696796	0.820853
chr16	83699085	0.469327
chr16	83699220	0.187575
chr16	83699290	0.720083
chr16	83699364	0.510563
chr16	83699381	0.973521
chr16	83699682	0.717377
chr16	83699687	0.371435
chr16	83699740	0.748942
chr16	83699790	0.748942
chr16	83700355	0.440805
chr16	83700379	0.634899
chr16	83701299	0.634899
chr16	83701707	0.634899
chr16	83704140	0.198134
chr16	83709799	0.732421
chr16	83710094	0.317645
chr16	83710860	0.202589
chr16	83711846	0.850221
chr16	83712005	0.099587
chr16	83712120	0.754194
chr16	83712292	0.80616
chr16	83712332	0.0834336
chr16	83712406	0.457077
chr16	83712591	0.635686
chr16	83712978	0.515335
chr16	83712983	0.765436
chr16	83713127	0.889984
chr16	83713257	0.739982
chr16	83713304	0.451966
chr16	83713387	0.604931
chr16	83713388	0.460876
chr16	83713428	0.56247
chr16	83713673	0.785842
chr16	83713773	0.907222
chr16	83713806	0.90755
chr16	83713815	0.90755
chr16	83713844	0.277106
chr16	83713880	0.262235
chr16	83713888	0.291031
chr16	83714039	0.178355
chr16	83714056	0.825323
chr16	83714137	0.372183
chr16	83714145	0.096261
chr16	83714220	0.307367
chr16	83714234	0.431945
chr16	83714245	0.505217
chr16	83714285	0.531511
chr16	83714297	0.516194
chr16	83714336	0.658482
chr16	83714392	0.928658
chr16	83714598	0.625994
chr16	83714608	0.133594
chr16	83714990	0.722474
chr16	83714997	0.605473
chr16	83715173	0.226098
chr16	83715225	0.763421
chr16	83715231	0.178355
chr16	83715243	0.669575
chr16	83715322	0.73404
chr16	83715515	0.936565
chr16	83715871	0.178355
chr16	83716300	0.570901
chr16	83716344	0.121887
chr16	83716819	0.386017
chr16	83717335	0.374371
chr16	83717410	0.776276
chr16	83717463	0.23321
chr16	83722239	0.178355
chr16	83722300	0.52387
chr16	83722454	0.496021
chr16	83722466	0.178355
chr16	83722636	0.692424
chr16	83722673	0.756018
chr16	83722695	0.658918
chr16	83722877	0.722166
chr16	83723118	0.928658
chr16	83723222	0.316211
chr16	83723240	0.346726
chr16	83723424	0.186609
chr16	83723457	0.940145
chr16	83723538	0.871585
chr16	83723572	0.292953
chr16	83723619	0.205714
chr16	83723639	0.248268
chr16	83723676	0.364232
chr16	83723822	0.186609
chr16	83724592	0.412936
chr16	83724613	0.6406
chr16	83725419	0.484044
chr16	83725603	0.207343
chr16	83725667	0.42149
chr16	83726231	0.260618
chr16	83726242	0.0729909
chr16	83727539	0.882227
chr16	83727921	0.873881
chr16	83728473	0.186609
chr16	83729048	0.754558
chr16	83729433	0.882227
chr16	83729725	0.465264
chr16	83730188	0.752263
chr16	83730561	0.93671
chr16	83732082	0.882227
chr16	83733097	0.734562
chr16	83733260	0.882227
chr16	83733439	0.90508
chr16	83733479	0.746577
chr16	83740446	0.57302
chr16	83742242	0.976695
chr16	83742278	0.416989
chr16	83743929	0.853583
chr16	83744896	0.464087
chr16	83747155	0.464087
chr16	83747760	0.986856
chr16	83747850	0.728108
chr16	83748217	0.464087
chr16	83749321	0.555301
chr16	83749347	0.488178
chr16	83751865	0.441857
chr16	83752278	0.185992
chr16	83753938	0.673088
chr16	83753997	0.87755
chr16	83761324	0.310211
chr16	83764159	0.417708
chr16	83764767	0.642542
chr16	83766273	0.752704
chr16	83776760	0.908195
chr16	83776965	0.809639
chr16	83777172	0.81624
chr16	83777215	0.985789
chr16	83779084	0.76083
chr16	83779499	0.033299
chr16	83779960	0.76083
chr16	83780211	0.813024
chr16	83780417	0.801585
chr16	83781014	0.536298
chr16	83781112	0.165104
chr16	83781525	0.0159463
chr16	83781592	0.687575
chr16	83782033	0.300673
chr16	83782198	0.0903712
chr16	83782306	0.398477
chr16	83782883	0.804627
chr16	83782917	0.967024
chr16	83782930	0.899543
chr16	83782962	0.855404
chr16	83782991	0.761103
chr16	83783013	0.542512
chr16	83783044	0.149767
chr16	83783472	0.588929
chr16	83783596	0.305759
chr16	83784133	0.0173894
chr16	83784177	0.64686
chr16	83784223	0.0584981
chr16	83784243	0.0812917
chr16	83784300	0.100725
chr16	83786957	0.767096
chr16	83786958	0.38583
chr16	83786975	0.924642
chr16	83786984	0.890804
chr16	83787082	0.99118
chr16	83787253	0.611876
chr16	83788165	0.488021
chr16	83788261	0.321419
chr16	83788392	0.212552
chr16	83788394	0.0955035
chr16	83788407	0.375765
chr16	83788503	0.375765
chr16	83788677	0.372791
chr16	83788959	0.381521
chr16	83789247	0.0995241
chr16	83789405	0.423714
chr16	83789838	0.229876
chr16	83790096	0.410065
chr16	83790200	0.139667
chr16	83792326	0.21819
chr16	83794708	0.354944
chr16	83794832	0.00614602
chr16	83794933	0.871434
chr16	83796650	0.38116
chr16	83796691	0.298102
chr16	83797026	0.484967
chr16	83797080	0.0304114
chr16	83797095	0.0688841
chr16	83797144	0.119464
chr16	83797148	0.0563902
chr16	83797156	0.153768
chr16	83797388	0.414794
chr16	83797402	0.342604
chr16	83797415	0.134572
chr16	83797426	0.395713
chr16	83797659	0.00648382
chr16	83799378	0.733178
chr16	83799926	0.425474
chr16	83800225	0.996308
chr16	83800368	0.227826
chr16	83800381	0.483631
chr16	83802060	0.558395
chr16	83802218	0.484841
chr16	83802515	0.270606
chr16	83802530	0.923837
chr16	83802594	0.484982
chr16	83802786	0.385659
chr16	83802975	0.967929
chr16	83808319	0.281254
chr16	83808660	0.135385
chr16	83810496	0.15107
chr16	83811753	0.330535
chr16	83812142	0.330535
chr16	83817624	0.641883
chr16	83818075	0.574642
chr16	83818177	0.742126
chr16	83818490	0.757781
chr16	83823873	0.376044
chr16	83825833	0.554224
chr16	83826319	0.337264
chr16	83826575	0.108662
chr16	83831039	0.105992
chr16	83832306	0.259551
chr16	83832349	0.219098
chr16	83836617	0.167621
chr16	83836710	0.0632229
chr16	83838589	0.228473
chr16	83838710	0.401179
chr16	83838830	0.0843862
chr16	83839310	0.333239
chr16	83847317	0.841976
chr16	83847588	0.707599
chr16	83847954	0.369712
chr16	83847958	0.841923
chr16	83848613	0.835379
chr16	83848614	0.708076
chr16	83848883	0.760172
chr16	83851508	0.082931
chr16	83851724	0.120386
chr16	83851859	0.13143
chr16	83851868	0.125994
chr16	83851955	0.123046
chr16	83852001	0.124207
chr16	83852004	0.099817
chr16	83856897	0.459304
chr16	83862242	0.769314
chr16	83862408	0.249841
chr16	83865398	0.574088
chr16	83865603	0.163844
chr16	83875395	0.2605
chr16	83875504	0.541998
chr16	83875510	0.160601
chr16	83875549	0.189944
chr16	83875958	0.489937
chr16	83875959	0.489937
chr16	83875985	0.0162416
chr16	83876130	0.835362
chr16	83876153	0.48001
chr16	83876173	0.690553
chr16	83876709	0.783042
chr16	83877672	0.376671
chr16	83877879	0.588968
chr16	83877908	0.93028
chr16	83878128	0.0580025
chr16	83878259	0.866182
chr16	83878334	0.506599
chr16	83878771	0.497416
chr16	83878815	0.488149
chr16	83882237	0.138503
chr16	83882275	0.402743
chr16	83882414	0.507595
chr16	83882555	0.441484
chr16	83883249	0.457194
chr16	83885312	0.562585
chr16	83892921	0.851396
chr16	83893798	0.809492
chr16	83894319	0.949455
chr16	83899134	0.33356
chr16	83905038	0.834626
chr16	83905888	0.962512
chr16	83906479	0.710281
chr16	83912700	0.669324
chr16	83912899	0.850563
chr16	83915666	0.237297
chr16	83915960	0.788951
chr16	83922819	0.59164
chr16	83924742	3.9401e-06
chr16	83925145	0.381346
chr16	83925153	0.285353
chr16	83925162	0.00151189
chr16	83925168	0.00151189
chr16	83926155	0.959874
chr16	83926762	0.483983
chr16	83928576	0.127336
chr16	83931470	0.0248666
chr16	83932963	0.0939585
chr16	83933123	0.19507
chr16	83937748	0.225524
chr16	83942210	0.672897
chr16	83942574	0.971454
chr16	83942575	0.730478
chr16	83943064	0.625644
chr16	83943111	0.0304147
chr16	83943300	0.931146
chr16	83943705	0.63468
chr16	83944072	0.661088
chr16	83944192	0.545497
chr16	83945184	0.171243
chr16	83945234	0.146763
chr16	83945410	0.398119
chr16	83945697	0.971454
chr16	83945913	0.964634
chr16	83945937	0.525293
chr16	83946078	0.610628
chr16	83946465	0.881302
chr16	83946527	0.440494
chr16	83946626	0.652872
chr16	83946653	0.873833
chr16	83946855	0.794884
chr16	83947017	0.77788
chr16	83947408	0.352788
chr16	83947411	0.352788
chr16	83947429	0.171399
chr16	83948575	0.790936
chr16	83948702	0.971454
chr16	83948915	0.418038
chr16	83949820	0.873833
chr16	83949900	0.494354
chr16	83952714	0.861532
chr16	83953313	0.971454
chr16	83953872	0.89468
chr16	83954088	0.387756
chr16	83954296	0.852112
chr16	83954626	0.110864
chr16	83954923	0.975279
chr16	83955237	0.387756
chr16	83955318	0.387756
chr16	83955658	0.692214
chr16	83956148	0.0963534
chr16	83956479	0.387756
chr16	83957042	0.115703
chr16	83957724	0.974848
chr16	83959092	0.114614
chr16	83959200	0.114614
chr16	83959243	0.91273
chr16	83959534	0.435152
chr16	83959667	0.435152
chr16	83959678	0.39345
chr16	83959703	0.518832
chr16	83959709	0.518832
chr16	83959720	0.518832
chr16	83959963	0.0963534
chr16	83960157	0.103146
chr16	83960202	0.0781144
chr16	83960218	0.504525
chr16	83960287	0.425587
chr16	83960616	0.579585
chr16	83960711	0.387756
chr16	83960876	0.0963534
chr16	83961043	0.815367
chr16	83961075	0.454935
chr16	83961621	0.16968
chr16	83961736	0.498264
chr16	83961904	0.16968
chr16	83961929	0.94346
chr16	83961935	0.498264
chr16	83962106	0.16968
chr16	83963360	0.586592
chr16	83963367	0.16968
chr16	83963370	0.33037
chr16	83963486	0.424532
chr16	83963566	0.332848
chr16	83963867	0.484479
chr16	83964045	0.308223
chr16	83964083	0.16968
chr16	83964111	0.427859
chr16	83964116	0.416133
chr16	83964374	0.359295
chr16	83964497	0.373086
chr16	83964904	0.356905
chr16	83964913	0.339328
chr16	83964973	0.171288
chr16	83965902	0.0598841
chr16	83966814	0.663985
chr16	83968904	0.917971
chr16	83971829	0.563944
chr16	83972342	0.405176
chr16	83972366	0.892722
chr16	83972836	0.0258794
chr16	83972898	0.0958273
chr16	83972918	0.118661
chr16	83973443	0.0475632
chr16	83973760	0.22755
chr16	83974056	0.501601
chr16	83974491	0.485607
chr16	83974740	0.664225
chr16	83975426	0.0359344
chr16	83975428	0.0305004
chr16	83976645	0.69167
chr16	83977171	0.172556
chr16	83977535	0.0164567
chr16	83978445	0.0329507
chr16	83978526	0.648361
chr16	83978636	0.214027
chr16	83978923	0.0911985
chr16	83979064	0.0281276
chr16	83979128	0.0207331
chr16	83979361	0.0196716
chr16	83979376	0.0725908
chr16	83979600	0.0196716
chr16	83979613	4.102e-05
chr16	83979704	0.0871648
chr16	83979890	0.041321
chr16	83979912	0.0499152
chr16	83979973	0.0423111
chr16	83980213	0.0214366
chr16	83980323	0.0164139
chr16	83980338	0.715351
chr16	83980434	0.024453
chr16	83980592	0.0753392
chr16	83980633	0.155032
chr16	83980798	0.0239259
chr16	83981002	0.000132447
chr16	83981137	0.0608203
chr16	83981205	0.294124
chr16	83981248	0.536581
chr16	83981330	0.862053
chr16	83982470	0.0789163
chr16	83983376	0.611567
chr16	83985706	0.498386
chr16	83987944	0.460743
chr16	83988322	0.710978
chr16	83988467	0.885155
chr16	83988976	0.534975
chr16	83989036	0.398332
chr16	83989645	0.983679
chr16	83989841	0.224812
chr16	83989929	0.625146
chr16	83990136	0.899566
chr16	83990491	0.0536509
chr16	83992467	0.514316
chr16	83993036	0.854371
chr16	83993225	0.815211
chr16	83995002	0.513269
chr16	83995276	0.821922
chr16	83996588	0.69031
chr16	83998255	0.176928
chr16	84002289	0.490578
chr16	84002379	0.415723
chr16	84002469	0.455988
chr16	84002711	0.0544701
chr16	84003785	0.41279
chr16	84003851	0.296533
chr16	84003886	0.8624
chr16	84004088	0.771727
chr16	84004205	0.351917
chr16	84004212	0.252661
chr16	84004245	0.506185
chr16	84004268	0.640315
chr16	84004367	0.571807
chr16	84004595	0.0634375
chr16	84004622	0.421507
chr16	84004686	0.317545
chr16	84004777	0.291993
chr16	84004815	0.319017
chr16	84004886	0.762858
chr16	84004912	0.220329
chr16	84005041	0.623205
chr16	84005054	0.0629193
chr16	84005072	0.223374
chr16	84005087	0.907566
chr16	84005088	0.359105
chr16	84005400	0.873315
chr16	84005448	0.33479
chr16	84005560	0.599804
chr16	84005610	0.041112
chr16	84005641	0.041112
chr16	84005661	0.681855
chr16	84005727	0.887606
chr16	84005746	0.165948
chr16	84005837	0.0556476
chr16	84007948	0.282236
chr16	84008620	0.234656
chr16	84009405	0.844538
chr16	84009575	0.670897
chr16	84010455	0.337443
chr16	84016744	0.274231
chr16	84016932	0.589371
chr16	84017622	0.230963
chr16	84022626	0.933625
chr16	84022670	0.725688
chr16	84022958	0.268089
chr16	84025346	0.833747
chr16	84027747	0.833861
chr16	84028165	0.252698
chr16	84028632	0.740621
chr16	84028857	0.779312
chr16	84028905	0.617355
chr16	84029545	0.854477
chr16	84029966	0.730036
chr16	84029974	0.730036
chr16	84030012	0.768654
chr16	84049112	0.91823
chr16	84057852	0.199337
chr16	84059349	0.195131
chr16	84061715	0.47907
chr16	84064732	0.443646
chr16	84074087	0.999081
chr16	84079417	0.208582
chr16	84079569	0.385394
chr16	84082663	0.441974
chr16	84085102	0.119668
chr16	84087836	0.599328
chr16	84087874	0.442183
chr16	84087918	0.913754
chr16	84089872	0.907229
chr16	84092162	0.362461
chr16	84092998	0.752672
chr16	84093622	0.754302
chr16	84097460	0.0554563
chr16	84109224	0.910489
chr16	84118978	0.876036
chr16	84134686	0.675185
chr16	84135637	0.833848
chr16	84135682	0.555671
chr16	84141164	0.389839
chr16	84141478	0.459467
chr16	84142792	0.236127
chr16	84142802	0.243413
chr16	84142954	0.389839
chr16	84142955	0.331088
chr16	84142988	0.00224094
chr16	84143106	0.389839
chr16	84143121	0.488822
chr16	84143323	0.243413
chr16	84143574	0.389839
chr16	84144324	0.256865
chr16	84144406	0.968409
chr16	84144466	4.59984e-05
chr16	84144470	0.669981
chr16	84144479	0.866938
chr16	84144502	0.450508
chr16	84144589	0.136215
chr16	84144608	5.88573e-06
chr16	84144617	0.683475
chr16	84144749	0.953719
chr16	84144842	0.645237
chr16	84144859	0.450929
chr16	84144880	0.286292
chr16	84144885	0.322792
chr16	84144888	0.284687
chr16	84145060	0.353371
chr16	84145095	0.243413
chr16	84145133	0.53287
chr16	84145327	0.579594
chr16	84146301	0.707414
chr16	84146306	0.954998
chr16	84146353	0.247189
chr16	84146361	0.26091
chr16	84146961	0.81288
chr16	84147003	0.708127
chr16	84147013	0.586146
chr16	84147018	0.707431
chr16	84147020	0.707431
chr16	84147055	0.99986
chr16	84148087	0.27855
chr16	84148141	0.636018
chr16	84148147	0.78261
chr16	84148149	0.636018
chr16	84148180	0.344362
chr16	84148183	0.404598
chr16	84149099	0.243413
chr16	84150049	0.8707
chr16	84150245	0.000473592
chr16	84150423	0.000153516
chr16	84150518	0.000108887
chr16	84153973	0.317345
chr16	84154068	0.272263
chr16	84154082	0.297727
chr16	84154277	0.583185
chr16	84155635	0.90806
chr16	84155740	0.392322
chr16	84155771	0.0116118
chr16	84158453	0.302143
chr16	84158661	0.0557063
chr16	84158906	0.0438253
chr16	84159092	0.0955454
chr16	84159145	0.997049
chr16	84159153	0.0809763
chr16	84159269	0.0891814
chr16	84159385	0.0690999
chr16	84159733	0.909911
chr16	84159806	0.151572
chr16	84160000	0.109946
chr16	84160024	0.292269
chr16	84160282	0.213953
chr16	84160410	0.178484
chr16	84160499	0.0298981
chr16	84160610	0.0536629
chr16	84160635	0.00452507
chr16	84164589	0.00118707
chr16	84164649	0.718147
chr16	84164729	0.407765
chr16	84164805	0.989426
chr16	84164855	0.0979353
chr16	84164904	0.48511
chr16	84164966	0.0505286
chr16	84165014	0.579593
chr16	84165126	0.387416
chr16	84165199	0.303672
chr16	84165305	0.12347
chr16	84165925	0.200553
chr16	84168612	0.0521803
chr16	84168624	0.859011
chr16	84170087	0.000437471
chr16	84171557	0.859011
chr16	84172490	0.319467
chr16	84173104	0.538041
chr16	84174114	0.929055
chr16	84174639	0.884892
chr16	84174678	0.0107936
chr16	84174704	0.447096
chr16	84174707	0.0107936
chr16	84175208	0.0941017
chr16	84175743	0.314309
chr16	84175800	0.979818
chr16	84175801	0.871272
chr16	84175842	0.721034
chr16	84179292	0.989426
chr16	84179470	0.389024
chr16	84179600	0.059146
chr16	84181484	0.00334064
chr16	84181924	0.009061
chr16	84181978	0.0647809
chr16	84183425	0.0111165
chr16	84183712	0.0748942
chr16	84183770	9.22493e-05
chr16	84183823	0.184151
chr16	84184070	0.850223
chr16	84184093	0.0200152
chr16	84184404	4.16306e-09
chr16	84184959	3.16111e-11
chr16	84185609	0.0111165
chr16	84185871	2.38773e-06
chr16	84186714	0.181952
chr16	84186804	0.887442
chr16	84186824	0.868186
chr16	84186885	0.149974
chr16	84186942	0.178156
chr16	84186953	0.741587
chr16	84187131	0.0953044
chr16	84187165	0.593004
chr16	84190253	0.900352
chr16	84191238	0.033851
chr16	84191386	0.272798
chr16	84191761	0.77895
chr16	84193235	0.133172
chr16	84193259	0.467209
chr16	84193403	0.309491
chr16	84193417	0.632051
chr16	84193488	0.0951355
chr16	84193816	0.000663596
chr16	84193821	0.786901
chr16	84193857	0.158467
chr16	84194410	0.674483
chr16	84194801	0.000160428
chr16	84194904	0.0653332
chr16	84194996	0.3596
chr16	84195608	0.930798
chr16	84195617	0.869836
chr16	84195720	0.00282577
chr16	84195746	0.412585
chr16	84195785	0.632051
chr16	84196793	0.413512
chr16	84197035	0.289616
chr16	84198043	0.475219
chr16	84198575	0.561711
chr16	84198580	0.629451
chr16	84198634	0.755025
chr16	84198711	0.847711
chr16	84198947	0.321355
chr16	84199165	0.793985
chr16	84199313	0.0109486
chr16	84199323	0.51048
chr16	84199851	0.659729
chr16	84214256	0.587874
chr16	84214739	0.315545
chr16	84215327	0.207001
chr16	84217128	0.529978
chr16	84218866	0.692286
chr16	84222247	0.871147
chr16	84223810	0.890545
chr16	84223871	0.989543
chr16	84224015	0.786848
chr16	84224290	0.938524
chr16	84224333	0.434272
chr16	84224358	0.903443
chr16	84225011	0.066966
chr16	84225073	0.0635157
chr16	84225109	0.328642
chr16	84225573	0.51586
chr16	84225692	0.529535
chr16	84225814	0.352754
chr16	84229695	0.40787
chr16	84234046	0.710522
chr16	84235051	0.0927048
chr16	84235289	0.704194
chr16	84236565	0.366532
chr16	84236691	0.474387
chr16	84237657	0.555895
chr16	84239041	0.842565
chr16	84239124	0.418394
chr16	84241597	0.801384
chr16	84242136	0.418394
chr16	84245089	0.204314
chr16	84245289	0.289602
chr16	84251887	0.160054
chr16	84252187	0.54819
chr16	84252805	0.865922
chr16	84252806	0.865922
chr16	84262175	0.369636
chr16	84262674	0.291485
chr16	84262683	0.0574804
chr16	84262742	0.900747
chr16	84268034	0.502666
chr16	84268240	0.371025
chr16	84276986	0.313565
chr16	84279253	0.0239529
chr16	84281198	0.525335
chr16	84281366	0.887947
chr16	84284317	0.422313
chr16	84296984	0.638945
chr16	84297953	0.491473
chr16	84298774	0.606335
chr16	84306040	0.723228
chr16	84306442	0.85123
chr16	84307187	0.634591
chr16	84307234	0.396673
chr16	84310829	0.416655
chr16	84312902	0.784959
chr16	84316114	0.577644
chr16	84321007	0.191564
chr16	84322363	0.765581
chr16	84324324	0.674934
chr16	84327978	0.680039
chr16	84341114	0.387393
chr16	84346118	0.951414
chr16	84363610	0.665841
chr16	84368240	0.449944
chr16	84395230	0.497166
chr16	84397345	0.186965
chr16	84397803	0.0344299
chr16	84397866	0.735074
chr16	84398030	0.211945
chr16	84398087	0.488577
chr16	84404576	0.380787
chr16	84405344	0.26586
chr16	84407015	0.254509
chr16	84408288	0.574303
chr16	84408965	0.234453
chr16	84410683	0.247573
chr16	84413223	0.884202
chr16	84414383	0.508947
chr16	84416927	0.242536
chr16	84421286	0.76047
chr16	84424719	0.567675
chr16	84425425	0.425861
chr16	84425827	0.744631
chr16	84427868	0.00517139
chr16	84427911	0.539778
chr16	84428025	0.0136825
chr16	84428415	0.320423
chr16	84435417	0.0512738
chr16	84438602	0.295034
chr16	84440695	0.0517155
chr16	84442269	0.302925
chr16	84445739	0.00362051
chr16	84446809	0.356063
chr16	84446837	0.73782
chr16	84447247	0.578064
chr16	84448955	0.796192
chr16	84450635	0.575966
chr16	84451506	0.878402
chr16	84451511	0.839453
chr16	84451909	0.207473
chr16	84452045	0.873212
chr16	84452117	0.419849
chr16	84454307	0.073588
chr16	84458767	0.0461072
chr16	84459076	0.034359
chr16	84461740	0.000136857
chr16	84462422	0.00181532
chr16	84462684	0.695643
chr16	84463140	0.000391949
chr16	84463728	0.00668907
chr16	84463737	0.0208053
chr16	84463812	0.0209637
chr16	84464006	0.0425937
chr16	84464085	0.0152522
chr16	84464218	0.00107975
chr16	84464822	0.0570604
chr16	84464826	0.00768267
chr16	84477602	0.110145
chr16	84477611	0.340456
chr16	84477711	0.104222
chr16	84478394	0.00354434
chr16	84478448	0.0438464
chr16	84478526	0.00410919
chr16	84478580	0.00553115
chr16	84478698	0.0111778
chr16	84478711	0.0111778
chr16	84478833	0.0973782
chr16	84478903	0.719062
chr16	84478904	0.763547
chr16	84478961	0.396349
chr16	84479046	0.210243
chr16	84479059	0.095578
chr16	84479313	0.129969
chr16	84480060	0.540486
chr16	84480127	0.0748071
chr16	84480941	0.0498548
chr16	84481431	0.987931
chr16	84481487	0.828737
chr16	84481567	0.472233
chr16	84481635	0.887628
chr16	84481982	0.562576
chr16	84482077	0.279751
chr16	84482097	0.217981
chr16	84482263	0.348699
chr16	84482305	0.312817
chr16	84482367	0.218918
chr16	84482368	0.290748
chr16	84482542	0.422002
chr16	84482747	0.154833
chr16	84483041	0.146772
chr16	84483085	0.103253
chr16	84483089	0.105526
chr16	84483149	0.0915548
chr16	84483422	0.310712
chr16	84483572	0.0373387
chr16	84483620	0.300253
chr16	84483767	0.358234
chr16	84483878	0.229606
chr16	84484004	0.287057
chr16	84484068	0.410525
chr16	84484248	0.0361702
chr16	84484316	0.0502355
chr16	84484725	0.00416498
chr16	84485032	0.0867144
chr16	84485037	0.204243
chr16	84486509	0.162375
chr16	84486553	0.199314
chr16	84486564	0.0913979
chr16	84486668	0.122108
chr16	84486785	0.0405637
chr16	84486796	8.8047e-05
chr16	84487040	0.0186618
chr16	84487081	0.0242165
chr16	84487141	0.0934765
chr16	84487183	0.149149
chr16	84487207	0.275485
chr16	84487299	0.123646
chr16	84487324	0.0822155
chr16	84487704	0.1041
chr16	84488374	0.955839
chr16	84488380	0.851184
chr16	84488668	0.544498
chr16	84489149	0.527051
chr16	84489432	0.114981
chr16	84489464	0.966158
chr16	84489489	0.0361615
chr16	84489490	0.0361615
chr16	84489491	0.0361615
chr16	84489500	0.983768
chr16	84489515	0.198456
chr16	84489580	0.0251443
chr16	84489610	0.0217325
chr16	84489613	0.0808985
chr16	84489624	0.055725
chr16	84489680	0.0101475
chr16	84495637	0.0192674
chr16	84495653	0.890829
chr16	84495698	0.25408
chr16	84495912	0.0880754
chr16	84496590	0.923986
chr16	84496658	0.743964
chr16	84496747	0.912872
chr16	84496809	0.047046
chr16	84496898	0.802872
chr16	84496960	0.785482
chr16	84497231	0.650405
chr16	84497282	0.667993
chr16	84497541	0.380163
chr16	84497784	0.0230631
chr16	84497822	0.504073
chr16	84498003	0.588076
chr16	84498221	0.465869
chr16	84498250	0.0109117
chr16	84498262	0.0411185
chr16	84498672	0.0122931
chr16	84498711	0.018032
chr16	84498873	0.726422
chr16	84498989	0.374675
chr16	84498990	0.295177
chr16	84499008	0.46701
chr16	84499012	0.0190366
chr16	84499022	0.980185
chr16	84499186	0.0122931
chr16	84499195	0.981801
chr16	84499200	0.102343
chr16	84499223	0.127124
chr16	84499251	0.0419124
chr16	84499405	0.551594
chr16	84499495	0.450839
chr16	84499500	0.0101661
chr16	84499626	0.618792
chr16	84499666	0.373219
chr16	84499683	0.683778
chr16	84499695	0.114802
chr16	84499698	0.837346
chr16	84499724	0.851616
chr16	84499762	0.561055
chr16	84500101	0.106582
chr16	84500172	0.553137
chr16	84500192	0.569757
chr16	84500197	0.0464596
chr16	84500207	0.20211
chr16	84500310	0.0225719
chr16	84500314	0.0225719
chr16	84500514	0.608863
chr16	84500613	0.675441
chr16	84500775	0.245041
chr16	84500791	0.53271
chr16	84501188	0.607748
chr16	84501291	0.829934
chr16	84501572	0.786728
chr16	84501630	0.868855
chr16	84501741	0.607983
chr16	84501743	0.352949
chr16	84501794	0.00133443
chr16	84501808	0.00133443
chr16	84503633	0.322093
chr16	84504262	0.425468
chr16	84504771	0.882097
chr16	84504853	0.552365
chr16	84504873	0.718183
chr16	84504874	0.619607
chr16	84504957	0.13152
chr16	84504977	0.967202
chr16	84504985	0.697988
chr16	84504990	0.605823
chr16	84505057	0.724961
chr16	84505072	0.769563
chr16	84505117	0.145028
chr16	84505164	0.411865
chr16	84515148	0.44327
chr16	84519674	0.251867
chr16	84520824	0.21367
chr16	84541081	0.970445
chr16	84544563	0.350903
chr16	84547121	0.0236901
chr16	84547156	0.0529273
chr16	84547276	0.163416
chr16	84547751	0.739183
chr16	84547808	0.472407
chr16	84547823	0.35499
chr16	84548760	0.795042
chr16	84549497	0.558986
chr16	84550304	0.410463
chr16	84552353	0.595402
chr16	84557243	0.0476735
chr16	84557524	0.0306873
chr16	84557763	0.000690627
chr16	84559260	0.00398989
chr16	84559311	0.344686
chr16	84559605	0.00751137
chr16	84563100	0.988297
chr16	84564977	0.676597
chr16	84564981	0.00129285
chr16	84565425	0.266584
chr16	84565426	0.767363
chr16	84565526	0.953232
chr16	84565865	0.161011
chr16	84567724	0.383872
chr16	84567996	0.012564
chr16	84568056	0.00443618
chr16	84568143	0.00631688
chr16	84568542	0.000196264
chr16	84568545	0.0199544
chr16	84568650	0.24558
chr16	84568762	0.780412
chr16	84568862	0.750524
chr16	84569374	0.73649
chr16	84569431	0.791687
chr16	84569930	0.379909
chr16	84569948	0.565947
chr16	84569993	0.767751
chr16	84571934	0.481513
chr16	84572117	0.620414
chr16	84572170	0.307893
chr16	84572285	0.523629
chr16	84572396	0.260617
chr16	84572429	0.892524
chr16	84572459	0.208775
chr16	84572469	0.32176
chr16	84573469	0.910544
chr16	84574253	0.581978
chr16	84574269	0.335121
chr16	84575086	0.367687
chr16	84575747	0.703378
chr16	84575980	0.933693
chr16	84576085	0.671733
chr16	84576278	0.712298
chr16	84576420	0.79377
chr16	84576576	0.923446
chr16	84576989	0.814801
chr16	84577709	0.415362
chr16	84578291	0.77775
chr16	84579875	0.921513
chr16	84580131	0.604947
chr16	84581040	0.855721
chr16	84581264	0.760617
chr16	84581805	0.701237
chr16	84582331	0.406418
chr16	84582339	0.933521
chr16	84582852	0.402063
chr16	84582887	0.367136
chr16	84583139	0.000819901
chr16	84583339	0.991864
chr16	84583358	0.663265
chr16	84583654	0.00178389
chr16	84583786	0.631882
chr16	84583891	0.0272273
chr16	84583907	0.764459
chr16	84584409	0.657913
chr16	84585863	0.879277
chr16	84585871	0.879277
chr16	84585938	0.779944
chr16	84585973	0.998287
chr16	84586397	0.314765
chr16	84587398	0.638286
chr16	84589738	0.147317
chr16	84589982	0.83971
chr16	84590141	0.439751
chr16	84590456	0.662724
chr16	84590457	0.662724
chr16	84590542	0.899902
chr16	84590897	0.264835
chr16	84590939	0.401284
chr16	84591979	0.471721
chr16	84592381	0.983275
chr16	84593082	0.554959
chr16	84593345	0.692076
chr16	84594164	0.795179
chr16	84594320	0.173818
chr16	84594559	0.302911
chr16	84595036	0.999336
chr16	84595158	0.990871
chr16	84595264	0.731958
chr16	84595385	0.630475
chr16	84595578	0.683371
chr16	84595667	0.683371
chr16	84595992	0.601018
chr16	84596275	0.594156
chr16	84596448	0.439751
chr16	84597355	0.630475
chr16	84597459	0.500522
chr16	84597892	0.711056
chr16	84597968	0.922986
chr16	84599051	0.564411
chr16	84599067	0.787959
chr16	84599107	0.423367
chr16	84599548	0.545799
chr16	84599575	0.750478
chr16	84599703	0.783037
chr16	84599812	0.369189
chr16	84599943	0.480557
chr16	84600886	0.480557
chr16	84601060	0.372936
chr16	84601253	0.480557
chr16	84601963	0.583449
chr16	84602939	0.13603
chr16	84602956	0.817691
chr16	84603086	0.0957583
chr16	84603240	0.473209
chr16	84603252	0.561062
chr16	84603297	0.662179
chr16	84603718	0.814212
chr16	84603799	0.862716
chr16	84605024	0.62544
chr16	84606118	0.487316
chr16	84606231	0.504113
chr16	84606315	0.62544
chr16	84606329	0.487316
chr16	84607049	0.783037
chr16	84607083	0.00424602
chr16	84607311	0.451155
chr16	84607315	0.905676
chr16	84607780	0.804887
chr16	84608166	0.785695
chr16	84608546	0.536076
chr16	84609126	0.398748
chr16	84610962	0.505691
chr16	84610977	0.766099
chr16	84610994	0.362305
chr16	84611112	0.304908
chr16	84611583	0.770762
chr16	84613408	0.487424
chr16	84614092	0.880542
chr16	84614579	0.989311
chr16	84614847	0.363821
chr16	84615118	0.423493
chr16	84615180	0.767314
chr16	84615240	0.594415
chr16	84615609	0.0163475
chr16	84615761	0.408814
chr16	84615961	0.489957
chr16	84616720	0.424743
chr16	84618441	0.937815
chr16	84618595	0.648593
chr16	84618969	0.00851766
chr16	84619412	0.728083
chr16	84620280	0.241993
chr16	84620509	0.108647
chr16	84622388	0.895489
chr16	84622492	0.23129
chr16	84623172	0.168153
chr16	84623224	0.245227
chr16	84628444	0.815048
chr16	84629356	0.583292
chr16	84633561	0.895155
chr16	84634452	0.830409
chr16	84641487	0.0975375
chr16	84641743	0.0542162
chr16	84641994	0.579761
chr16	84642514	0.264957
chr16	84643299	0.254851
chr16	84648864	0.204048
chr16	84650426	0.84726
chr16	84651666	0.783846
chr16	84651954	0.926054
chr16	84652630	0.987334
chr16	84652761	0.524009
chr16	84655034	0.848259
chr16	84657473	0.15679
chr16	84657485	0.69898
chr16	84657536	0.144543
chr16	84658011	0.935171
chr16	84658073	0.0843898
chr16	84658099	0.356754
chr16	84658293	0.806139
chr16	84658358	0.773174
chr16	84658414	0.824124
chr16	84658530	0.778164
chr16	84658570	0.198145
chr16	84658760	0.772122
chr16	84658866	0.679876
chr16	84659455	0.679515
chr16	84659489	0.209113
chr16	84659561	0.130232
chr16	84659849	0.258387
chr16	84659956	0.540439
chr16	84660137	0.270961
chr16	84660240	0.862671
chr16	84660579	0.557581
chr16	84661574	0.818127
chr16	84661632	0.449614
chr16	84662142	0.535776
chr16	84662295	0.795773
chr16	84662412	0.773941
chr16	84662518	0.449452
chr16	84663124	0.433491
chr16	84664032	0.93671
chr16	84664182	0.729308
chr16	84664197	0.803416
chr16	84664342	0.660555
chr16	84664395	0.464819
chr16	84664449	0.627238
chr16	84664454	0.961099
chr16	84664534	0.613859
chr16	84664537	0.613859
chr16	84664576	0.955007
chr16	84665113	0.613859
chr16	84665121	0.932819
chr16	84665212	0.93671
chr16	84665272	0.443344
chr16	84665306	0.365189
chr16	84665572	0.75204
chr16	84665729	0.786299
chr16	84665909	0.975213
chr16	84666679	0.843822
chr16	84667360	0.93671
chr16	84667414	0.747462
chr16	84667811	0.356549
chr16	84667939	0.543795
chr16	84668208	0.344045
chr16	84668362	0.289686
chr16	84668839	0.346138
chr16	84671934	0.602568
chr16	84672175	0.488675
chr16	84672179	0.1778
chr16	84672403	0.84987
chr16	84673196	0.655772
chr16	84673721	0.793903
chr16	84684448	0.712155
chr16	84684475	0.712155
chr16	84684506	0.767318
chr16	84690790	0.527183
chr16	84694915	0.414026
chr16	84699849	0.73864
chr16	84699957	0.823791
chr16	84701008	0.74882
chr16	84701305	0.532217
chr16	84701622	0.511264
chr16	84701858	0.564331
chr16	84702629	0.637469
chr16	84703618	0.91698
chr16	84703635	0.697989
chr16	84703698	0.688191
chr16	84703752	0.655312
chr16	84703761	0.465126
chr16	84703832	0.632118
chr16	84704083	0.851468
chr16	84704604	0.620347
chr16	84704915	0.900151
chr16	84706927	0.679737
chr16	84707098	0.484153
chr16	84707371	0.582935
chr16	84708708	0.361715
chr16	84708722	0.633704
chr16	84708799	0.630403
chr16	84708952	0.244144
chr16	84709026	0.404708
chr16	84709135	0.143628
chr16	84709167	0.982163
chr16	84710593	0.122809
chr16	84710731	0.468441
chr16	84711375	0.953282
chr16	84711580	0.91893
chr16	84711791	0.168848
chr16	84712582	0.43872
chr16	84712660	0.316707
chr16	84720471	0.331784
chr16	84721352	0.147444
chr16	84723473	0.452461
chr16	84723486	0.538999
chr16	84723654	0.536512
chr16	84726079	0.334
chr16	84726871	0.0711351
chr16	84728026	0.0348931
chr16	84733329	0.294485
chr16	84741642	0.467666
chr16	84743221	0.462112
chr16	84748649	0.705639
chr16	84749900	0.416823
chr16	84750609	0.300699
chr16	84757528	0.956461
chr16	84757543	0.837755
chr16	84758441	0.106648
chr16	84760305	0.787968
chr16	84760339	0.880715
chr16	84760383	0.269814
chr16	84760787	0.0714817
chr16	84760976	0.639589
chr16	84761149	0.639589
chr16	84763360	0.534242
chr16	84766196	0.876114
chr16	84767155	0.799311
chr16	84767626	0.324068
chr16	84768366	0.821705
chr16	84772570	0.113696
chr16	84772722	0.451625
chr16	84772967	0.753216
chr16	84776685	0.199354
chr16	84777607	0.634812
chr16	84779691	0.75608
chr16	84782167	0.671607
chr16	84782364	0.00429803
chr16	84783030	0.0208198
chr16	84783031	0.00983925
chr16	84783066	0.970336
chr16	84786163	0.509042
chr16	84786484	0.289914
chr16	84789329	0.760568
chr16	84790460	0.492185
chr16	84790643	0.0108717
chr16	84791572	0.266037
chr16	84805325	0.390882
chr16	84807630	0.678239
chr16	84811161	0.955659
chr16	84811647	0.802786
chr16	84811690	0.976612
chr16	84813971	0.113374
chr16	84814416	0.7873
chr16	84814642	0.106933
chr16	84815997	0.530425
chr16	84816640	0.418415
chr16	84817100	0.362138
chr16	84817414	0.0872441
chr16	84817648	0.219804
chr16	84817708	0.499208
chr16	84818037	0.298046
chr16	84819497	0.69965
chr16	84819522	0.907637
chr16	84820280	0.65976
chr16	84820400	0.402943
chr16	84820436	0.664675
chr16	84821991	0.17377
chr16	84823671	0.0325777
chr16	84826058	0.502464
chr16	84826510	0.255787
chr16	84827073	0.894747
chr16	84827148	0.464859
chr16	84828392	0.328127
chr16	84828745	0.734856
chr16	84828771	0.146574
chr16	84829439	0.40622
chr16	84829720	0.81799
chr16	84831304	0.128209
chr16	84832639	0.1549
chr16	84833499	0.132324
chr16	84833908	0.211739
chr16	84834182	0.0641145
chr16	84834281	0.0261569
chr16	84836270	0.275884
chr16	84837162	0.698361
chr16	84837563	0.024347
chr16	84837952	0.991449
chr16	84838202	0.391065
chr16	84838274	0.010038
chr16	84838292	0.61015
chr16	84838467	0.709828
chr16	84838636	0.0250211
chr16	84838790	0.698404
chr16	84843463	0.914757
chr16	84844288	0.429029
chr16	84845519	0.851422
chr16	84848142	0.407559
chr16	84849511	0.0508236
chr16	84851256	0.794053
chr16	84853661	0.502874
chr16	84853851	0.517049
chr16	84853923	0.098168
chr16	84853949	0.971391
chr16	84853953	0.971391
chr16	84853998	0.0119545
chr16	84854001	0.258638
chr16	84854088	0.987597
chr16	84854421	0.0583725
chr16	84854438	0.107738
chr16	84854512	0.473995
chr16	84854628	0.0403518
chr16	84854699	0.0263526
chr16	84855097	0.180973
chr16	84862592	0.00421687
chr16	84862759	0.435713
chr16	84862773	0.315115
chr16	84862901	0.112739
chr16	84863234	0.00171911
chr16	84863272	0.00222588
chr16	84863399	0.0922954
chr16	84863413	0.0503707
chr16	84863472	0.091882
chr16	84863473	0.12136
chr16	84863481	0.236366
chr16	84863511	0.474955
chr16	84863527	0.0146874
chr16	84863595	0.500849
chr16	84864153	0.27746
chr16	84864385	0.428522
chr16	84864547	0.182176
chr16	84864943	0.269025
chr16	84865044	0.100971
chr16	84865601	0.214921
chr16	84865739	0.290242
chr16	84865939	0.216435
chr16	84866053	0.989804
chr16	84866112	0.816123
chr16	84866210	0.467925
chr16	84866216	0.00423107
chr16	84866225	0.0552727
chr16	84866849	0.133286
chr16	84866961	6.94592e-05
chr16	84867122	0.0265799
chr16	84867135	0.510628
chr16	84867136	0.567688
chr16	84867152	0.00914529
chr16	84867170	0.00311233
chr16	84867254	0.0105434
chr16	84867339	0.00395097
chr16	84867421	0.086178
chr16	84867686	0.020512
chr16	84868179	0.509731
chr16	84868561	0.589618
chr16	84868725	0.55785
chr16	84869127	0.00900696
chr16	84869394	0.222986
chr16	84869403	0.706838
chr16	84869427	0.0808568
chr16	84871230	0.869995
chr16	84872685	0.957712
chr16	84873549	0.0377707
chr16	84873741	0.910694
chr16	84877209	0.796565
chr16	84877362	0.0109599
chr16	84879027	0.349002
chr16	84879056	0.633006
chr16	84879853	0.649098
chr16	84881372	0.00377754
chr16	84882888	0.205886
chr16	84883051	0.28068
chr16	84883181	0.000845525
chr16	84883539	0.00355948
chr16	84883540	0.665594
chr16	84883685	0.00358679
chr16	84883693	0.90746
chr16	84883751	0.00165073
chr16	84883785	0.00603274
chr16	84884677	0.974725
chr16	84884692	0.000123491
chr16	84884795	0.247497
chr16	84884823	0.595824
chr16	84885217	0.00286928
chr16	84888513	0.000734285
chr16	84888708	0.873597
chr16	84889062	0.000334683
chr16	84889174	5.71231e-05
chr16	84889209	0.32617
chr16	84889606	0.00118653
chr16	84889965	6.88702e-05
chr16	84890031	0.00329439
chr16	84890037	0.000169102
chr16	84891265	0.920887
chr16	84893335	9.66938e-05
chr16	84893453	0.000431135
chr16	84893461	0.000332232
chr16	84893504	0.000332232
chr16	84893643	0.93341
chr16	84893875	0.00361041
chr16	84893917	0.00901599
chr16	84893927	0.00742971
chr16	84894201	0.0068567
chr16	84894203	0.0068567
chr16	84894591	0.714025
chr16	84895584	0.000533657
chr16	84895517	0.00024751
chr16	84895495	0.000182848
chr16	84896783	3.38816e-05
chr16	84896889	0.000175128
chr16	84896905	4.89019e-05
chr16	84897486	2.40068e-06
chr16	84897613	0.0131444
chr16	84897662	6.13954e-05
chr16	84898329	0.000211938
chr16	84898373	0.000179677
chr16	84898468	8.93375e-05
chr16	84898605	0.000820306
chr16	84898728	0.00299726
chr16	84898792	2.88239e-05
chr16	84899274	0.00119403
chr16	84899368	0.094528
chr16	84906977	0.697438
chr16	84909013	0.01879
chr16	84909345	0.994358
chr16	84911906	0.046221
chr16	84913958	0.101294
chr16	84914022	0.140915
chr16	84914042	0.768691
chr16	84914764	0.270353
chr16	84915609	0.141332
chr16	84916659	0.471894
chr16	84917881	0.0799839
chr16	84918034	0.0847835
chr16	84918067	0.104249
chr16	84918101	0.0915227
chr16	84918127	0.262786
chr16	84918179	0.110292
chr16	84918197	0.081093
chr16	84918208	0.110292
chr16	84918503	0.0413637
chr16	84918634	0.0663299
chr16	84918655	0.0448877
chr16	84918660	0.041854
chr16	84918773	0.453068
chr16	84918807	0.0590221
chr16	84918947	0.0590221
chr16	84919144	0.119234
chr16	84919210	0.0540507
chr16	84919290	0.0681808
chr16	84919291	0.0681808
chr16	84919460	0.141533
chr16	84919481	0.0171003
chr16	84919571	0.00907837
chr16	84919593	0.0305598
chr16	84919664	0.00566442
chr16	84919682	0.00534966
chr16	84919886	0.0137969
chr16	84920206	0.00889517
chr16	84920281	0.0024251
chr16	84922408	0.382852
chr16	84922811	0.303435
chr16	84922812	0.533696
chr16	84922839	0.698075
chr16	84922897	0.154026
chr16	84923399	0.17505
chr16	84923471	0.45302
chr16	84928946	0.702022
chr16	84929013	0.188609
chr16	84931567	0.126215
chr16	84931592	0.537039
chr16	84932232	0.625543
chr16	84932742	0.271225
chr16	84954415	0.158056
chr16	84954458	0.222662
chr16	84954541	0.0965395
chr16	84957108	0.718213
chr16	84957954	0.492344
chr16	84958387	0.0980181
chr16	84958443	0.287516
chr16	84960772	0.568939
chr16	84960801	0.964593
chr16	84961566	0.000176552
chr16	84961614	0.533423
chr16	84963569	0.338201
chr16	84963582	0.93758
chr16	84963585	0.185274
chr16	84963601	0.85297
chr16	84963602	0.797402
chr16	84963627	0.381403
chr16	84963786	0.732411
chr16	84964247	0.327592
chr16	84964293	0.242871
chr16	84964602	0.217461
chr16	84964612	0.470609
chr16	84964641	0.423742
chr16	84968740	0.000446977
chr16	84970730	0.815265
chr16	84974525	0.445771
chr16	84975188	0.443896
chr16	84975266	0.289697
chr16	84975382	6.83374e-08
chr16	84975399	0.176613
chr16	84975774	0.262962
chr16	84975970	0.468134
chr16	84976085	0.328184
chr16	84976451	0.690109
chr16	84976612	0.487111
chr16	84976690	0.605916
chr16	84976705	0.605916
chr16	84976731	0.42135
chr16	84976775	0.842654
chr16	84976776	0.4866
chr16	84976852	0.410754
chr16	84976967	0.466229
chr16	84977017	0.260301
chr16	84977078	0.562871
chr16	84977233	0.2876
chr16	84977344	0.494252
chr16	84977503	0.422375
chr16	84978950	0.202417
chr16	84981830	0.897293
chr16	84981835	0.988127
chr16	84982465	0.826589
chr16	84982517	0.517147
chr16	84982685	0.650459
chr16	84982863	0.774018
chr16	84984475	0.956552
chr16	84984494	0.959409
chr16	84990282	0.680625
chr16	84990310	0.328184
chr16	84990466	0.250057
chr16	84990469	3.04499e-09
chr16	84990544	0.328184
chr16	84990637	0.99999
chr16	84990657	0.986786
chr16	84991221	0.15408
chr16	84994307	0.0985057
chr16	84994416	0.522536
chr16	84994736	2.6161e-05
chr16	84994780	0.000132944
chr16	84994786	9.57291e-05
chr16	84995043	0.881385
chr16	84995141	0.682842
chr16	84995174	0.72689
chr16	84995292	0.685947
chr16	84995729	0.646907
chr16	84996253	0.891395
chr16	84996692	0.519096
chr16	84998353	0.265724
chr16	84998423	0.578415
chr16	84999206	0.312171
chr16	84999208	0.717557
chr16	84999409	0.000241699
chr16	84999440	0.639832
chr16	84999492	1.79908e-06
chr16	84999500	0.745566
chr16	84999542	0.922605
chr16	84999564	0.776268
chr16	84999620	1.24765e-07
chr16	84999682	0.304663
chr16	84999686	0.743202
chr16	84999702	0.521296
chr16	84999794	0.759781
chr16	84999796	0.759781
chr16	84999807	0.759781
chr16	85000106	0.412307
chr16	85000134	0.70633
chr16	85000437	0.813519
chr16	85000529	3.25199e-06
chr16	85000684	0.801139
chr16	85000687	0.608801
chr16	85000743	5.17528e-06
chr16	85003374	0.434816
chr16	85003507	0.82503
chr16	85004014	0.687733
chr16	85004345	0.0606919
chr16	85004473	0.32143
chr16	85004592	0.000477472
chr16	85005814	0.669292
chr16	85005836	0.893856
chr16	85006825	3.31278e-06
chr16	85006848	0.00023185
chr16	85009279	0.879198
chr16	85009945	0.0159759
chr16	85010485	0.000219346
chr16	85010526	0.0185355
chr16	85010698	0.669993
chr16	85011493	0.750782
chr16	85011503	0.00906389
chr16	85011703	0.384512
chr16	85018903	0.959818
chr16	85018939	0.86163
chr16	85025319	0.00220833
chr16	85025383	0.964724
chr16	85025756	0.890909
chr16	85025780	0.990886
chr16	85026248	0.000178866
chr16	85026269	0.62841
chr16	85026298	0.00196076
chr16	85026446	0.00303697
chr16	85026594	0.00593805
chr16	85026716	0.895218
chr16	85026717	0.0015091
chr16	85027397	0.00636203
chr16	85027629	0.00518071
chr16	85027663	0.883261
chr16	85027879	2.53031e-05
chr16	85028221	0.107726
chr16	85028240	0.00889881
chr16	85028317	0.000175268
chr16	85028483	0.556524
chr16	85028491	0.124265
chr16	85028587	0.985214
chr16	85028659	7.57913e-05
chr16	85028715	0.00178547
chr16	85029048	0.000484191
chr16	85029194	0.866408
chr16	85029524	0.000337412
chr16	85029591	0.000269942
chr16	85029827	0.000239166
chr16	85030003	0.0136455
chr16	85030120	0.0124623
chr16	85030431	0.778063
chr16	85030954	0.810163
chr16	85031671	0.000813333
chr16	85031817	0.00779937
chr16	85033260	0.962539
chr16	85033272	0.844164
chr16	85033479	0.00306703
chr16	85033492	0.965661
chr16	85033697	0.158444
chr16	85033962	0.341347
chr16	85033988	0.000268404
chr16	85034076	0.862811
chr16	85034425	0.600478
chr16	85034525	0.0039015
chr16	85034553	2.01185e-05
chr16	85037041	0.548602
chr16	85037233	0.000457118
chr16	85037341	0.000168297
chr16	85038595	4.72685e-05
chr16	85038958	0.000274466
chr16	85039299	0.458328
chr16	85041047	0.000167509
chr16	85041778	0.00238613
chr16	85041795	0.00305458
chr16	85041952	0.0857157
chr16	85041972	0.0736567
chr16	85042062	0.0682114
chr16	85042462	0.00044735
chr16	85042508	0.000397678
chr16	85042775	5.41423e-05
chr16	85042897	0.431342
chr16	85045247	2.22554e-05
chr16	85045352	0.845168
chr16	85045912	0.900043
chr16	85046220	0.0350052
chr16	85049194	0.363418
chr16	85049223	0.363418
chr16	85049298	1.08325e-07
chr16	85050237	0.774944
chr16	85052019	0.985803
chr16	85058802	0.287766
chr16	85058806	0.661299
chr16	85063523	0.957795
chr16	85063787	0.720756
chr16	85066310	0.585025
chr16	85066405	0.984129
chr16	85066506	0.884916
chr16	85066960	0.957795
chr16	85073011	0.0906324
chr16	85073163	0.868029
chr16	85073229	0.572486
chr16	85073417	0.623936
chr16	85075478	0.955065
chr16	85075754	0.93982
chr16	85076013	0.876951
chr16	85077302	0.457934
chr16	85077409	0.000844189
chr16	85078787	0.00346134
chr16	85079732	0.786165
chr16	85079742	0.0603837
chr16	85079745	0.000956237
chr16	85079941	0.206697
chr16	85081918	0.792896
chr16	85082351	0.715292
chr16	85082425	0.00329385
chr16	85082714	0.0048067
chr16	85082743	0.639867
chr16	85082899	0.00861006
chr16	85083052	0.909812
chr16	85083093	0.00221563
chr16	85083551	0.0128487
chr16	85083622	0.00685209
chr16	85083680	0.0270077
chr16	85083762	0.0537124
chr16	85083836	0.00448273
chr16	85083967	0.00248917
chr16	85085120	0.0156996
[truncated: 105 more rows]
